# Supplementary material for: catena-Poly[[(p-toluene­sulfonato-κO)silver(I)]-μ-1,3-bis­(pyridin-4-yl)propane-κ2 N:N′]
Source: Acta Crystallogr Sect E Struct Rep Online. 2012 Apr 18;68(Pt 5):m611–2. doi: 10.1107/S1600536812015218 (PMC3344348; doi:10.1107/S1600536812015218)
Supplement: Supplementary file 1 [file e-68-0m611-sup1.cif]

##############################################################################
#                                                                            #
# This CIF contains the data in a paper accepted for publication in          #
# Acta Crystallographica Section E. It conforms to the requirements of       #
# Notes for Authors for Acta Crystallographica Section E, and has been       #
# peer reviewed under the auspices of the IUCr Commission on Journals.       #
#                                                                            #
# Full details of the Crystallographic Information File format               #
# are given in the paper "The Crystallographic Information File (CIF):       #
# a New Standard Archive File for Crystallography" by S. R. Hall, F. H.      #
# Allen and I. D. Brown [Acta Cryst. (1991), A47, 655-685].                  #
#                                                                            #
# The current version of the core CIF dictionary is obtainable from          #
# ftp://ftp.iucr.org/pub/cif_core.dic.                                       #
#                                                                            #
# Software is freely available for graphical display of the structure(s)     #
# in this CIF. For information consult the CIF software page                 #
# http://www.iucr.org/resources/cif/software.                                #
#                                                                            #
# This file may be used for bona fide research purposes within the           #
# scientific community so long as proper attribution is given to the journal # 
# article from which it was obtained.                                        #
#                                                                            #
##############################################################################
data_I
_audit_creation_method     SHELXL-97
_chemical_name_systematic
;
<i>catena</i>-Poly[[(<i>p</i>-toluenesulfonato-\k<i>O</i>)silver(I)]-
\m-1,3-bis(pyridin-4-yl)propane-\k^2^<i>N</i>:<i>N</i>']
;
_chemical_name_common     ?
_chemical_formula_moiety     'C20 H21 Ag N2 O3 S'
_chemical_formula_sum     'C20 H21 Ag N2 O3 S'
_chemical_formula_iupac     '[Ag (C7 H7 O3 S) (C13 H14 N2)]'
_chemical_formula_weight     477.33
_chemical_melting_point     ?
_symmetry_cell_setting     monoclinic
_symmetry_space_group_name_H-M     'P 21/n'
_symmetry_space_group_name_Hall     '-P 2yn'
loop_
    _symmetry_equiv_pos_as_xyz
    'x, y, z'
    '-x+1/2, y+1/2, -z+1/2'
    '-x, -y, -z'
    'x-1/2, -y-1/2, z-1/2'
_cell_length_a     10.8061(3)
_cell_length_b     9.9466(3)
_cell_length_c     18.4288(5)
_cell_angle_alpha     90.00
_cell_angle_beta     98.230(3)
_cell_angle_gamma     90.00
_cell_volume     1960.40(10)
_cell_formula_units_Z     4
_cell_measurement_reflns_used     4048
_cell_measurement_theta_min     2.7910
_cell_measurement_theta_max     28.8601
_cell_measurement_temperature     293(2)
_exptl_crystal_description     'block'
_exptl_crystal_colour     'colorless'
_exptl_crystal_size_max     0.52
_exptl_crystal_size_mid     0.47
_exptl_crystal_size_min     0.36
_exptl_crystal_density_diffrn     1.617
_exptl_crystal_density_meas     ?
_exptl_crystal_density_method     'not measured'
_exptl_crystal_F_000     968
_exptl_absorpt_coefficient_mu     1.157
_exptl_absorpt_correction_type     multi-scan
_exptl_absorpt_process_details     '(CrysAlis PRO; Agilent, 2010)'
_exptl_absorpt_correction_T_min     0.553
_exptl_absorpt_correction_T_max     0.659
_diffrn_ambient_temperature     293(2)
_diffrn_radiation_type     MoK\a
_diffrn_radiation_wavelength     0.7107
_diffrn_radiation_source     'Enhance (Mo) X-ray Source'
_diffrn_radiation_monochromator     graphite
_diffrn_measurement_device_type     'Agilent Xcalibur Eos Gemini'
_diffrn_measurement_method     '\f and \w scans'
_diffrn_detector_area_resol_mean     ?
_diffrn_reflns_number     11169
_diffrn_reflns_av_R_equivalents     0.0295
_diffrn_reflns_av_sigmaI/netI     0.0310
_diffrn_reflns_theta_min     2.80
_diffrn_reflns_theta_max     25.00
_diffrn_reflns_theta_full     25.00
_diffrn_measured_fraction_theta_max     0.999
_diffrn_measured_fraction_theta_full     0.999
_diffrn_reflns_limit_h_min     -12
_diffrn_reflns_limit_h_max     12
_diffrn_reflns_limit_k_min     -11
_diffrn_reflns_limit_k_max     11
_diffrn_reflns_limit_l_min     -21
_diffrn_reflns_limit_l_max     21
_diffrn_standards_number     0
_diffrn_standards_interval_count     1.0000
_diffrn_standards_interval_time     1.5000
_diffrn_standards_decay_%     0
_refine_special_details
;
Refinement of <i>F</i>^2^ against ALL reflections. The weighted <i>R</i>-factor
<i>wR</i> and goodness of fit <i>S</i> are based on <i>F</i>^2^, conventional
<i>R</i>-factors <i>R</i> are based on <i>F</i>, with <i>F</i> set to zero for
negative <i>F</i>^2^. The threshold expression of <i>F</i>^2^ >
\s(<i>F</i>^2^) is used only for calculating <i>R</i>-factors(gt) <i>etc</i>.
and is not relevant to the choice of reflections for refinement.
<i>R</i>-factors based on <i>F</i>^2^ are statistically about twice as large
as those based on <i>F</i>, and <i>R</i>- factors based on ALL data will be
even larger.
;
_reflns_number_total     3450
_reflns_number_gt     2834
_reflns_threshold_expression     I>2\s(I)
_refine_ls_structure_factor_coef     Fsqd
_refine_ls_matrix_type     full
_refine_ls_R_factor_all     0.0413
_refine_ls_R_factor_gt     0.0303
_refine_ls_wR_factor_gt     0.0731
_refine_ls_wR_factor_ref     0.0750
_refine_ls_goodness_of_fit_ref     0.943
_refine_ls_restrained_S_all     0.943
_refine_ls_number_reflns     3450
_refine_ls_number_parameters     245
_refine_ls_number_restraints     0
_refine_ls_hydrogen_treatment     constr
_refine_ls_weighting_scheme     calc
_refine_ls_weighting_details
         'calc w=1/[\s^2^(Fo^2^)+(0.0320P)^2^+1.9473P] where P=(Fo^2^+2Fc^2^)/3'
_atom_sites_solution_hydrogens     geom
_atom_sites_solution_primary     direct
_atom_sites_solution_secondary     difmap
_refine_ls_shift/su_max     0.001
_refine_ls_shift/su_mean     0.000
_refine_diff_density_max     0.629
_refine_diff_density_min     -0.554
_refine_ls_extinction_method     SHELXL
_refine_ls_extinction_coef     0.0029(3)
loop_
    _atom_type_symbol
    _atom_type_description
    _atom_type_scat_dispersion_real
    _atom_type_scat_dispersion_imag
    _atom_type_scat_source
    'C' 'C' 0.0033 0.0016
                         'International Tables Vol C Tables 4.2.6.8 and 6.1.1.4'
    'H' 'H' 0.0000 0.0000
                         'International Tables Vol C Tables 4.2.6.8 and 6.1.1.4'
    'N' 'N' 0.0061 0.0033
                         'International Tables Vol C Tables 4.2.6.8 and 6.1.1.4'
    'O' 'O' 0.0106 0.0060
                         'International Tables Vol C Tables 4.2.6.8 and 6.1.1.4'
    'S' 'S' 0.1246 0.1234
                         'International Tables Vol C Tables 4.2.6.8 and 6.1.1.4'
    'Ag' 'Ag' -0.8971 1.1015
                         'International Tables Vol C Tables 4.2.6.8 and 6.1.1.4'
_computing_data_collection     'CrysAlis PRO (Agilent, 2010)'
_computing_cell_refinement     'CrysAlis PRO (Agilent, 2010)'
_computing_data_reduction     'CrysAlis PRO (Agilent, 2010)'
_computing_structure_solution     'SHELXS97 (Sheldrick, 2008)'
_computing_structure_refinement     'SHELXL97 (Sheldrick, 2008)'
_computing_molecular_graphics
              'SHELXTL (Sheldrick, 2008) and DIAMOND (Brandenburg & Putz, 2004)'
_computing_publication_material     'SHELXL97 (Sheldrick, 2008)'
loop_
    _atom_site_type_symbol
    _atom_site_label
    _atom_site_fract_x
    _atom_site_fract_y
    _atom_site_fract_z
    _atom_site_U_iso_or_equiv
    _atom_site_adp_type
    _atom_site_calc_flag
    _atom_site_refinement_flags
    _atom_site_occupancy
    _atom_site_symmetry_multiplicity
    _atom_site_disorder_assembly
    _atom_site_disorder_group
    C C1 0.6485(3) 0.3186(3) 0.37306(16) 0.0409(7) Uani d . 1 1 . .
    C C2 0.5674(3) 0.2730(3) 0.41963(17) 0.0461(8) Uani d . 1 1 . .
    H H2 0.5350 0.3328 0.4508 0.055 Uiso calc R 1 1 . .
    C C3 0.5348(3) 0.1389(4) 0.4196(2) 0.0555(9) Uani d . 1 1 . .
    H H3 0.4799 0.1099 0.4509 0.067 Uiso calc R 1 1 . .
    C C4 0.5814(3) 0.0464(4) 0.3743(2) 0.0560(9) Uani d . 1 1 . .
    C C5 0.6608(3) 0.0938(4) 0.3271(2) 0.0594(10) Uani d . 1 1 . .
    H H5 0.6920 0.0341 0.2953 0.071 Uiso calc R 1 1 . .
    C C6 0.6943(3) 0.2273(4) 0.32633(18) 0.0503(8) Uani d . 1 1 . .
    H H6 0.7479 0.2566 0.2944 0.060 Uiso calc R 1 1 . .
    C C7 0.5484(4) -0.1011(4) 0.3759(3) 0.0888(14) Uani d . 1 1 . .
    H H7A 0.5897 -0.1488 0.3410 0.133 Uiso calc R 1 1 . .
    H H7B 0.4596 -0.1117 0.3637 0.133 Uiso calc R 1 1 . .
    H H7C 0.5750 -0.1364 0.4241 0.133 Uiso calc R 1 1 . .
    C C8 1.4014(3) 1.0844(3) 0.16123(17) 0.0428(8) Uani d . 1 1 . .
    H H8 1.4868 1.0709 0.1622 0.051 Uiso calc R 1 1 . .
    C C9 1.3610(3) 1.1564(3) 0.21756(16) 0.0397(7) Uani d . 1 1 . .
    H H9 1.4190 1.1919 0.2548 0.048 Uiso calc R 1 1 . .
    C C10 1.2347(3) 1.1757(3) 0.21868(15) 0.0341(7) Uani d . 1 1 . .
    C C11 1.1536(3) 1.1223(3) 0.16073(16) 0.0367(7) Uani d . 1 1 . .
    H H11 1.0678 1.1325 0.1593 0.044 Uiso calc R 1 1 . .
    C C12 1.1999(3) 1.0545(3) 0.10545(17) 0.0399(7) Uani d . 1 1 . .
    H H12 1.1438 1.0216 0.0665 0.048 Uiso calc R 1 1 . .
    C C13 1.1866(3) 1.2496(3) 0.28054(17) 0.0463(8) Uani d . 1 1 . .
    H H13A 1.1419 1.3292 0.2610 0.056 Uiso calc R 1 1 . .
    H H13B 1.2573 1.2789 0.3155 0.056 Uiso calc R 1 1 . .
    C C14 1.0998(3) 1.1642(3) 0.32062(17) 0.0482(8) Uani d . 1 1 . .
    H H14A 1.0670 1.2188 0.3571 0.058 Uiso calc R 1 1 . .
    H H14B 1.0297 1.1331 0.2858 0.058 Uiso calc R 1 1 . .
    C C15 1.1673(3) 1.0460(4) 0.3572(2) 0.0637(10) Uani d . 1 1 . .
    H H15A 1.2369 1.0792 0.3916 0.076 Uiso calc R 1 1 . .
    H H15B 1.2021 0.9947 0.3201 0.076 Uiso calc R 1 1 . .
    C C16 1.0919(3) 0.9508(3) 0.39783(17) 0.0437(7) Uani d . 1 1 . .
    C C17 0.9734(3) 0.9066(3) 0.36888(18) 0.0476(8) Uani d . 1 1 . .
    H H17 0.9342 0.9404 0.3244 0.057 Uiso calc R 1 1 . .
    H H18 0.8344 0.7824 0.3862 0.057 Uiso d R 1 1 . .
    H H19 1.1140 0.7734 0.5447 0.057 Uiso d R 1 1 . .
    C C18 0.9136(3) 0.8116(3) 0.40651(17) 0.0444(8) Uani d . 1 1 . .
    C C19 1.0775(3) 0.8061(3) 0.49934(17) 0.0488(8) Uani d . 1 1 . .
    C C20 1.1415(3) 0.8990(3) 0.46477(18) 0.0496(8) Uani d . 1 1 . .
    H H20 1.2198 0.9276 0.4869 0.060 Uiso calc R 1 1 . .
    N N1 1.3229(2) 1.0335(2) 0.10532(13) 0.0381(6) Uani d . 1 1 . .
    N N2 0.9650(2) 0.7598(2) 0.47099(13) 0.0405(6) Uani d . 1 1 . .
    O O1 0.6460(2) 0.5548(2) 0.43292(12) 0.0563(6) Uani d . 1 1 . .
    O O2 0.6561(2) 0.5423(3) 0.30278(13) 0.0676(7) Uani d . 1 1 . .
    O O3 0.8348(2) 0.4792(2) 0.39088(14) 0.0605(6) Uani d . 1 1 . .
    S S1 0.69972(7) 0.48821(8) 0.37467(4) 0.0449(2) Uani d . 1 1 . .
    Ag Ag1 0.88538(2) 0.59100(3) 0.521998(14) 0.05157(12) Uani d . 1 1 . .
loop_
    _atom_site_aniso_label
    _atom_site_aniso_U_11
    _atom_site_aniso_U_22
    _atom_site_aniso_U_33
    _atom_site_aniso_U_12
    _atom_site_aniso_U_13
    _atom_site_aniso_U_23
    C1 0.0369(16) 0.0487(19) 0.0340(16) -0.0031(14) -0.0054(13) 0.0006(15)
    C2 0.0455(18) 0.0487(19) 0.0433(19) -0.0037(15) 0.0037(15) -0.0019(16)
    C3 0.050(2) 0.059(2) 0.057(2) -0.0110(17) 0.0033(17) 0.0091(19)
    C4 0.050(2) 0.053(2) 0.060(2) -0.0068(17) -0.0107(18) -0.0034(19)
    C5 0.054(2) 0.062(2) 0.058(2) 0.0060(18) -0.0060(18) -0.0189(19)
    C6 0.0407(18) 0.063(2) 0.0458(19) -0.0025(16) 0.0026(15) -0.0042(17)
    C7 0.097(3) 0.056(3) 0.110(4) -0.018(2) 0.003(3) -0.011(2)
    C8 0.0400(17) 0.0460(18) 0.0442(19) 0.0039(14) 0.0117(15) 0.0086(15)
    C9 0.0445(18) 0.0393(17) 0.0344(16) -0.0052(14) 0.0030(14) 0.0018(14)
    C10 0.0501(18) 0.0226(14) 0.0316(15) -0.0035(13) 0.0127(13) 0.0041(12)
    C11 0.0380(16) 0.0343(16) 0.0388(17) 0.0026(13) 0.0089(14) 0.0025(13)
    C12 0.0430(18) 0.0404(17) 0.0356(17) -0.0005(14) 0.0039(13) -0.0004(14)
    C13 0.065(2) 0.0344(17) 0.0440(18) -0.0016(15) 0.0219(16) -0.0040(15)
    C14 0.065(2) 0.0439(19) 0.0401(18) -0.0010(16) 0.0228(16) -0.0050(15)
    C15 0.053(2) 0.074(3) 0.066(2) -0.0001(19) 0.0129(18) 0.026(2)
    C16 0.0435(18) 0.0434(18) 0.0454(19) -0.0012(15) 0.0108(15) 0.0054(15)
    C17 0.052(2) 0.050(2) 0.0389(18) 0.0011(16) 0.0008(15) 0.0124(15)
    C18 0.0397(17) 0.0474(19) 0.0441(19) -0.0037(15) -0.0006(14) 0.0012(16)
    C19 0.057(2) 0.053(2) 0.0336(17) -0.0044(17) -0.0048(15) 0.0093(16)
    C20 0.0428(18) 0.056(2) 0.047(2) -0.0088(16) -0.0048(15) 0.0068(16)
    N1 0.0487(15) 0.0344(13) 0.0325(14) 0.0042(12) 0.0108(12) 0.0028(11)
    N2 0.0493(15) 0.0390(14) 0.0334(14) -0.0046(12) 0.0064(12) 0.0024(12)
    O1 0.0720(16) 0.0508(14) 0.0460(14) -0.0014(12) 0.0079(12) -0.0029(11)
    O2 0.0875(18) 0.0722(17) 0.0398(14) -0.0038(14) -0.0025(12) 0.0167(13)
    O3 0.0428(13) 0.0628(15) 0.0735(17) -0.0153(11) 0.0002(12) 0.0014(14)
    S1 0.0475(5) 0.0484(5) 0.0371(4) -0.0078(4) 0.0002(3) 0.0058(4)
    Ag1 0.0679(2) 0.04608(18) 0.04440(18) -0.00999(12) 0.02079(13) 0.00570(12)
_geom_special_details
;
All e.s.d.'s (except the e.s.d. in the dihedral angle between two l.s. planes)
are estimated using the full covariance matrix. The cell e.s.d.'s are taken
into account individually in the estimation of e.s.d.'s in distances, angles
and torsion angles; correlations between e.s.d.'s in cell parameters are only
used when they are defined by crystal symmetry. An approximate (isotropic)
treatment of cell e.s.d.'s is used for estimating e.s.d.'s involving l.s.
planes.
;
loop_
    _geom_bond_atom_site_label_1
    _geom_bond_atom_site_label_2
    _geom_bond_site_symmetry_2
    _geom_bond_distance
    _geom_bond_publ_flag
    C1 C2 . 1.388(4) ?
    C1 C6 . 1.390(4) ?
    C1 S1 . 1.775(3) ?
    C2 C3 . 1.379(5) ?
    C2 H2 . 0.9300 ?
    C3 C4 . 1.385(5) ?
    C3 H3 . 0.9300 ?
    C4 C5 . 1.389(5) ?
    C4 C7 . 1.511(5) ?
    C5 C6 . 1.377(5) ?
    C5 H5 . 0.9300 ?
    C6 H6 . 0.9300 ?
    C7 H7A . 0.9600 ?
    C7 H7B . 0.9600 ?
    C7 H7C . 0.9600 ?
    C8 N1 . 1.338(4) ?
    C8 C9 . 1.382(4) ?
    C8 H8 . 0.9300 ?
    C9 C10 . 1.381(4) ?
    C9 H9 . 0.9300 ?
    C10 C11 . 1.386(4) ?
    C10 C13 . 1.510(4) ?
    C11 C12 . 1.374(4) ?
    C11 H11 . 0.9300 ?
    C12 N1 . 1.346(4) ?
    C12 H12 . 0.9300 ?
    C13 C14 . 1.532(4) ?
    C13 H13A . 0.9700 ?
    C13 H13B . 0.9700 ?
    C14 C15 . 1.493(5) ?
    C14 H14A . 0.9700 ?
    C14 H14B . 0.9700 ?
    C15 C16 . 1.515(4) ?
    C15 H15A . 0.9700 ?
    C15 H15B . 0.9700 ?
    C16 C20 . 1.373(4) ?
    C16 C17 . 1.387(4) ?
    C17 C18 . 1.385(4) ?
    C17 H17 . 0.9300 ?
    C18 N2 . 1.341(4) ?
    C18 H18 . 0.9295 ?
    C19 N2 . 1.334(4) ?
    C19 C20 . 1.365(4) ?
    C19 H19 . 0.9301 ?
    C20 H20 . 0.9300 ?
    N1 Ag1 4_675 2.155(2) y
    N2 Ag1 . 2.162(2) y
    O1 S1 . 1.451(2) ?
    O2 S1 . 1.445(2) ?
    O3 S1 . 1.451(2) ?
    O3 Ag1 . 2.645(2) y
    Ag1 N1 4_576 2.155(2) ?
    Ag1 Ag1 3_766 3.2628(5) ?
loop_
    _geom_angle_atom_site_label_1
    _geom_angle_atom_site_label_2
    _geom_angle_atom_site_label_3
    _geom_angle_site_symmetry_1
    _geom_angle_site_symmetry_3
    _geom_angle
    _geom_angle_publ_flag
    C2 C1 C6 . . 118.8(3) ?
    C2 C1 S1 . . 121.6(2) ?
    C6 C1 S1 . . 119.5(2) ?
    C3 C2 C1 . . 120.0(3) ?
    C3 C2 H2 . . 120.0 ?
    C1 C2 H2 . . 120.0 ?
    C2 C3 C4 . . 121.9(3) ?
    C2 C3 H3 . . 119.1 ?
    C4 C3 H3 . . 119.1 ?
    C3 C4 C5 . . 117.5(3) ?
    C3 C4 C7 . . 121.8(4) ?
    C5 C4 C7 . . 120.7(4) ?
    C6 C5 C4 . . 121.4(3) ?
    C6 C5 H5 . . 119.3 ?
    C4 C5 H5 . . 119.3 ?
    C5 C6 C1 . . 120.4(3) ?
    C5 C6 H6 . . 119.8 ?
    C1 C6 H6 . . 119.8 ?
    C4 C7 H7A . . 109.5 ?
    C4 C7 H7B . . 109.5 ?
    H7A C7 H7B . . 109.5 ?
    C4 C7 H7C . . 109.5 ?
    H7A C7 H7C . . 109.5 ?
    H7B C7 H7C . . 109.5 ?
    N1 C8 C9 . . 122.7(3) ?
    N1 C8 H8 . . 118.6 ?
    C9 C8 H8 . . 118.6 ?
    C10 C9 C8 . . 120.1(3) ?
    C10 C9 H9 . . 119.9 ?
    C8 C9 H9 . . 119.9 ?
    C9 C10 C11 . . 116.9(3) ?
    C9 C10 C13 . . 121.8(3) ?
    C11 C10 C13 . . 121.3(3) ?
    C12 C11 C10 . . 120.1(3) ?
    C12 C11 H11 . . 119.9 ?
    C10 C11 H11 . . 119.9 ?
    N1 C12 C11 . . 122.8(3) ?
    N1 C12 H12 . . 118.6 ?
    C11 C12 H12 . . 118.6 ?
    C10 C13 C14 . . 113.2(2) n
    C10 C13 H13A . . 108.9 ?
    C14 C13 H13A . . 108.9 ?
    C10 C13 H13B . . 108.9 ?
    C14 C13 H13B . . 108.9 ?
    H13A C13 H13B . . 107.7 ?
    C15 C14 C13 . . 111.2(3) n
    C15 C14 H14A . . 109.4 ?
    C13 C14 H14A . . 109.4 ?
    C15 C14 H14B . . 109.4 ?
    C13 C14 H14B . . 109.4 ?
    H14A C14 H14B . . 108.0 ?
    C14 C15 C16 . . 116.9(3) n
    C14 C15 H15A . . 108.1 ?
    C16 C15 H15A . . 108.1 ?
    C14 C15 H15B . . 108.1 ?
    C16 C15 H15B . . 108.1 ?
    H15A C15 H15B . . 107.3 ?
    C20 C16 C17 . . 116.5(3) ?
    C20 C16 C15 . . 120.7(3) ?
    C17 C16 C15 . . 122.7(3) ?
    C18 C17 C16 . . 119.7(3) ?
    C18 C17 H17 . . 120.2 ?
    C16 C17 H17 . . 120.2 ?
    N2 C18 C17 . . 122.8(3) ?
    N2 C18 H18 . . 118.5 ?
    C17 C18 H18 . . 118.7 ?
    N2 C19 C20 . . 123.0(3) ?
    N2 C19 H19 . . 118.5 ?
    C20 C19 H19 . . 118.5 ?
    C19 C20 C16 . . 121.0(3) ?
    C19 C20 H20 . . 119.5 ?
    C16 C20 H20 . . 119.5 ?
    C8 N1 C12 . . 117.3(3) ?
    C8 N1 Ag1 . 4_675 122.5(2) ?
    C12 N1 Ag1 . 4_675 120.1(2) ?
    C19 N2 C18 . . 117.0(3) ?
    C19 N2 Ag1 . . 119.6(2) ?
    C18 N2 Ag1 . . 122.9(2) ?
    O2 S1 O3 . . 113.49(15) ?
    O2 S1 O1 . . 113.29(15) ?
    O3 S1 O1 . . 111.93(15) ?
    O2 S1 C1 . . 106.18(14) ?
    O3 S1 C1 . . 104.30(14) ?
    O1 S1 C1 . . 106.81(14) ?
    N1 Ag1 N2 4_576 . 160.18(9) ?
    N1 Ag1 Ag1 4_576 3_766 100.65(7) ?
    N2 Ag1 Ag1 . 3_766 87.67(6) ?
    N1 Ag1 O3 4_576 . 111.38(8) ?
    N2 Ag1 O3 . . 88.42(8) ?
loop_
    _geom_hbond_atom_site_label_D
    _geom_hbond_atom_site_label_H
    _geom_hbond_atom_site_label_A
    _geom_hbond_site_symmetry_A
    _geom_hbond_distance_DH
    _geom_hbond_distance_HA
    _geom_hbond_distance_DA
    _geom_hbond_angle_DHA
    _geom_hbond_publ_flag
    C14 H14B O2 2_655 0.97 2.56 3.533(4) 177.6 y
    C12 H12 O1 4_675 0.93 2.58 3.332(4) 138.3 y
    C8 H8 O3 2_755 0.93 2.46 3.305(4) 151.4 y
_iucr_refine_instructions_details
;
TITL 113 in P2(1)/n
CELL  0.71073  10.8061   9.9466  18.4288   90.000   98.230   90.000
ZERR     4.00   0.0003   0.0003   0.0005    0.000    0.003    0.000
LATT   1
SYMM  1/2 - X, 1/2 + Y, 1/2 - Z
SFAC  C    H    N    O    S    AG
UNIT  80   84   8    12   4    4
MERG   2
OMIT    -3.00  50.00
EXTI    0.00289
HTAB  C14 O2_$1
HTAB  C12 O1_$2
HTAB  C8 O3_$3
HTAB  C2 O1
EQIV $1  1.5-X, 0.5+Y, 0.5-Z
EQIV $2  0.5+X, 1.5-Y, -0.5+Z
EQIV $3  2.5-X, 0.5+Y, 0.5-Z
FMAP   2
PLAN   20
ACTA
BOND $H
WGHT     0.02850     0.97580
L.S.  20
FVAR     0.11462
C1    1    0.648515    0.318575    0.373064    11.00000    0.03689    0.04872 =
        0.03398    0.00055   -0.00539   -0.00312
C2    1    0.567405    0.273012    0.419625    11.00000    0.04546    0.04866 =
        0.04335   -0.00188    0.00374   -0.00366
AFIX   43
H2    2    0.535042    0.332843    0.450837    11.00000   -1.20000
AFIX    0
C3    1    0.534793    0.138938    0.419599    11.00000    0.04977    0.05863 =
        0.05683    0.00908    0.00335   -0.01102
AFIX   43
H3    2    0.479947    0.109871    0.450876    11.00000   -1.20000
AFIX    0
C4    1    0.581395    0.046399    0.374327    11.00000    0.04974    0.05322 =
        0.05959   -0.00335   -0.01070   -0.00685
C5    1    0.660812    0.093821    0.327095    11.00000    0.05372    0.06242 =
        0.05792   -0.01888   -0.00604    0.00602
AFIX   43
H5    2    0.691991    0.034147    0.295334    11.00000   -1.20000
AFIX    0
C6    1    0.694324    0.227338    0.326328    11.00000    0.04068    0.06319 =
        0.04582   -0.00415    0.00255   -0.00251
AFIX   43
H6    2    0.747908    0.256634    0.294361    11.00000   -1.20000
AFIX    0
C7    1    0.548431   -0.101061    0.375925    11.00000    0.09686    0.05567 =
        0.11039   -0.01075    0.00339   -0.01752
AFIX   33
H7A   2    0.589707   -0.148768    0.340960    11.00000   -1.50000
H7B   2    0.459592   -0.111718    0.363724    11.00000   -1.50000
H7C   2    0.575045   -0.136406    0.424106    11.00000   -1.50000
AFIX    0
C8    1    1.401448    1.084439    0.161227    11.00000    0.03996    0.04596 =
        0.04415    0.00856    0.01170    0.00387
AFIX   43
H8    2    1.486831    1.070874    0.162244    11.00000   -1.20000
AFIX    0
C9    1    1.361047    1.156421    0.217555    11.00000    0.04455    0.03935 =
        0.03441    0.00184    0.00298   -0.00524
AFIX   43
H9    2    1.419023    1.191946    0.254780    11.00000   -1.20000
AFIX    0
C10   1    1.234743    1.175702    0.218675    11.00000    0.05009    0.02259 =
        0.03164    0.00412    0.01268   -0.00353
C11   1    1.153628    1.122344    0.160729    11.00000    0.03804    0.03430 =
        0.03884    0.00254    0.00891    0.00261
AFIX   43
H11   2    1.067753    1.132511    0.159260    11.00000   -1.20000
AFIX    0
C12   1    1.199868    1.054457    0.105454    11.00000    0.04303    0.04038 =
        0.03564   -0.00037    0.00387   -0.00049
AFIX   43
H12   2    1.143780    1.021625    0.066495    11.00000   -1.20000
AFIX    0
C13   1    1.186650    1.249619    0.280538    11.00000    0.06456    0.03442 =
        0.04396   -0.00399    0.02187   -0.00157
AFIX   23
H13A  2    1.141866    1.329218    0.260990    11.00000   -1.20000
H13B  2    1.257254    1.278885    0.315482    11.00000   -1.20000
AFIX    0
C14   1    1.099783    1.164151    0.320617    11.00000    0.06492    0.04392 =
        0.04010   -0.00498    0.02276   -0.00103
AFIX   23
H14A  2    1.067050    1.218843    0.357090    11.00000   -1.20000
H14B  2    1.029722    1.133072    0.285824    11.00000   -1.20000
AFIX    0
C15   1    1.167303    1.045957    0.357171    11.00000    0.05326    0.07354 =
        0.06555    0.02600    0.01293   -0.00012
AFIX   23
H15A  2    1.236872    1.079171    0.391630    11.00000   -1.20000
H15B  2    1.202144    0.994717    0.320136    11.00000   -1.20000
AFIX    0
C16   1    1.091896    0.950813    0.397835    11.00000    0.04347    0.04338 =
        0.04541    0.00539    0.01081   -0.00115
C17   1    0.973355    0.906553    0.368881    11.00000    0.05228    0.04996 =
        0.03888    0.01239    0.00085    0.00107
AFIX   43
H17   2    0.934217    0.940444    0.324411    11.00000   -1.20000
H18   2    0.834448    0.782382    0.386193    11.00000   -1.20000
H19   2    1.113983    0.773427    0.544694    11.00000   -1.20000
AFIX    0
C18   1    0.913551    0.811645    0.406512    11.00000    0.03968    0.04742 =
        0.04406    0.00123   -0.00059   -0.00374
C19   1    1.077478    0.806073    0.499344    11.00000    0.05712    0.05254 =
        0.03358    0.00933   -0.00482   -0.00440
C20   1    1.141460    0.898990    0.464774    11.00000    0.04285    0.05564 =
        0.04702    0.00685   -0.00482   -0.00879
AFIX   43
H20   2    1.219788    0.927607    0.486899    11.00000   -1.20000
AFIX    0
N1    3    1.322875    1.033477    0.105317    11.00000    0.04872    0.03440 =
        0.03250    0.00276    0.01080    0.00419
N2    3    0.965021    0.759823    0.470994    11.00000    0.04934    0.03905 =
        0.03337    0.00242    0.00636   -0.00462
O1    4    0.645978    0.554773    0.432919    11.00000    0.07198    0.05083 =
        0.04600   -0.00292    0.00792   -0.00138
O2    4    0.656068    0.542310    0.302784    11.00000    0.08749    0.07216 =
        0.03984    0.01667   -0.00246   -0.00376
O3    4    0.834847    0.479198    0.390877    11.00000    0.04275    0.06278 =
        0.07346    0.00140    0.00015   -0.01526
S1    5    0.699725    0.488206    0.374673    11.00000    0.04747    0.04842 =
        0.03706    0.00582    0.00016   -0.00784
AG1   6    0.885382    0.591001    0.521998    11.00000    0.06795    0.04608 =
        0.04440    0.00570    0.02079   -0.00999
HKLF    4
END
;
data_global
_journal_date_recd_electronic     2012-03-04
_journal_date_accepted     2012-04-06
_journal_name_full     'Acta Crystallographica, Section E'
_journal_year     2012
_journal_volume     68
_journal_issue      5
_journal_page_first     m611
_journal_page_last     m612
_journal_paper_category     QM
_journal_paper_doi     10.1107/S1600536812015218
_journal_coeditor_code     LH5431
_publ_contact_author_name     'feng ma  Dr.'
_publ_contact_author_address
;
Shandong Polytechnic University
School of Chemistry and Pharmaceutical Engineering
Jinan, 250353,
People's Republic of China
;
_publ_contact_author_email     'mafengch@163.com'
_publ_contact_author_fax     '0086-531-89631211'
_publ_contact_author_phone     '0086-531-89631211'
_publ_section_title
;\
<i>catena</i>-Poly[[(<i>p</i>-toluenesulfonato-\k<i>O</i>)silver(I)]-\m-1,3-\
bis(pyridin-4-yl)propane-\k^2^<i>N</i>:<i>N</i>']
;
loop_
    _publ_author_name
    _publ_author_address
    'Feng Ma'
;
Shandong Polytechnic University
School of Chemistry and Pharmaceutical Engineering
Jinan 250353,
People's Republic of China
;
    'Dai-Bao Wei'
;
Shandong Polytechnic University
School of Chemistry and Pharmaceutical Engineering
Jinan 250353,
People's Republic of China
;
    'Zhi-Min Cao'
;
Shandong Polytechnic University
School of Chemistry and Pharmaceutical Engineering
Jinan 250353,
People's Republic of China
;
