# Supplementary material for: catena-Poly[[(p-toluene­sulfonato-κO)silver(I)]-μ-1,3-bis­(pyridin-4-yl)propane-κ2 N:N′]
Source: Acta Crystallogr Sect E Struct Rep Online. 2012 Apr 18;68(Pt 5):m611–2. doi: 10.1107/S1600536812015218 (PMC3344348; doi:10.1107/S1600536812015218)
Supplement: Supplementary file 3 [file e-68-0m611-Isup3.hkl]

# 
# h,k,l, Fc-squared, Fo-squared, sigma(Fo-squared) and status flag 
# 
data_I
_shelx_title ' 113 in P2(1)/n' 
_shelx_refln_list_code          4 
_shelx_F_calc_maximum      320.38 
_exptl_crystal_F_000       968.00 
_reflns_d_resolution_high  0.8409 
 
loop_ 
 _symmetry_equiv_pos_as_xyz 
 'x, y, z' 
 '-x+1/2, y+1/2, -z+1/2' 
 '-x, -y, -z' 
 'x-1/2, -y-1/2, z-1/2' 
 
_cell_length_a    10.8061 
_cell_length_b     9.9466 
_cell_length_c    18.4288 
_cell_angle_alpha  90.000 
_cell_angle_beta   98.230 
_cell_angle_gamma  90.000 
 
_shelx_F_squared_multiplier     1.000 
 
loop_ 
 _refln_index_h 
 _refln_index_k 
 _refln_index_l 
 _refln_F_squared_calc 
 _refln_F_squared_meas 
 _refln_F_squared_sigma 
 _refln_observed_status 
   2   0   0      801.59      820.91     20.67 o 
   4   0   0    43013.14    44169.55    227.86 o 
   6   0   0      179.33      203.72     13.81 o 
   8   0   0       52.36       48.03      6.26 o 
  10   0   0      381.62      391.00     39.50 o 
  12   0   0       45.26       63.94     27.40 o 
   1   1   0     3948.25     4155.19     48.11 o 
   2   1   0    23569.97    23578.35    132.64 o 
   3   1   0      199.97      208.57      6.35 o 
   4   1   0       83.01       99.66      6.04 o 
   5   1   0    11336.61    11066.70     69.93 o 
   6   1   0        4.52       26.52      4.19 o 
   7   1   0      741.33      692.91     22.54 o 
   8   1   0       61.63       43.91      8.34 o 
   9   1   0      501.80      567.63     30.80 o 
  10   1   0      152.43      159.27     18.03 o 
  11   1   0        3.62      -16.58     11.05 o 
  12   1   0       72.77       81.49     20.97 o 
   0   2   0    24898.94    25482.71    128.27 o 
   1   2   0     1326.47     1353.28     16.03 o 
   2   2   0     5153.62     5072.78     38.00 o 
   3   2   0     7732.17     7922.63     63.90 o 
   4   2   0     6392.80     6758.20     66.44 o 
   5   2   0     2916.35     2740.26     37.59 o 
   6   2   0     1008.22      959.09     23.08 o 
   7   2   0     3086.60     3007.59     40.54 o 
   8   2   0        2.92        7.58      4.11 o 
   9   2   0       70.76       59.54      9.42 o 
  10   2   0      413.75      407.18     28.16 o 
  11   2   0      311.91      315.23     25.97 o 
  12   2   0       13.25       25.88     15.98 o 
   1   3   0        2.50        5.72      2.42 o 
   2   3   0     4218.03     4165.75     30.01 o 
   3   3   0     1227.90     1152.68     15.77 o 
   4   3   0      680.42      789.06     14.46 o 
   5   3   0      940.60      957.41     17.86 o 
   6   3   0     3225.13     3034.27     35.95 o 
   7   3   0        2.31       -7.09      5.42 o 
   8   3   0      764.54      765.89     25.17 o 
   9   3   0      164.25      129.78     18.67 o 
  10   3   0      553.31      566.76     32.64 o 
  11   3   0       15.98        5.33     27.78 o 
  12   3   0      100.40      115.70     38.06 o 
   0   4   0      930.51      982.80     28.39 o 
   1   4   0     7474.40     7814.62     68.68 o 
   2   4   0     4927.14     5234.20     42.40 o 
   3   4   0    12270.67    12593.11     89.67 o 
   4   4   0     5210.86     5233.61     42.45 o 
   5   4   0     1405.58     1373.83     24.78 o 
   6   4   0      749.82      718.57     19.30 o 
   7   4   0     4147.58     4232.05     54.66 o 
   8   4   0     3740.20     3636.74     57.07 o 
   9   4   0      194.34      212.75     17.89 o 
  10   4   0      126.56      131.18     24.32 o 
  11   4   0        2.90        2.28     15.98 o 
   1   5   0    12967.90    13032.46    100.33 o 
   2   5   0       91.76       77.77      7.02 o 
   3   5   0     2790.71     2676.69     66.75 o 
   4   5   0       85.78       77.78      8.03 o 
   5   5   0     3939.93     3911.46     73.54 o 
   6   5   0      344.81      278.33     13.22 o 
   7   5   0      183.46      191.99     13.85 o 
   8   5   0      349.84      371.80     26.85 o 
   9   5   0     1043.03     1059.03     71.91 o 
  10   5   0        2.72        4.57     14.46 o 
  11   5   0        2.65       -1.52     15.22 o 
   0   6   0     6980.79     7204.87    119.29 o 
   1   6   0      958.10      975.29     31.24 o 
   2   6   0     1829.73     1953.69     37.47 o 
   3   6   0       49.50       63.30      8.44 o 
   4   6   0     3731.16     3798.32     76.66 o 
   5   6   0      114.99       82.98     13.46 o 
   6   6   0      345.23      346.34     33.57 o 
   7   6   0       44.21       33.13     12.18 o 
   8   6   0      842.04      846.21     55.44 o 
   9   6   0       12.91       38.95     18.20 o 
  10   6   0       57.67       44.91     28.16 o 
   1   7   0      448.81      417.58     20.20 o 
   2   7   0     4161.79     4185.15     63.77 o 
   3   7   0      869.88      882.04     27.34 o 
   4   7   0        2.89        7.89      4.69 o 
   5   7   0      412.99      461.38     41.45 o 
   6   7   0     1048.44     1014.90     62.85 o 
   7   7   0       33.33       31.01     15.98 o 
   8   7   0      192.25      179.65     28.34 o 
   9   7   0      443.32      494.04     54.06 o 
  10   7   0       40.30       58.61     29.69 o 
   0   8   0       90.32       83.59     15.33 o 
   1   8   0     4153.02     4303.96     71.50 o 
   2   8   0       98.14      105.03     12.04 o 
   3   8   0      399.88      409.68     22.81 o 
   4   8   0      374.95      415.88     42.67 o 
   5   8   0     1555.51     1465.83     76.76 o 
   6   8   0      597.87      636.37     83.00 o 
   7   8   0      549.40      583.63     51.86 o 
   8   8   0      116.59      118.75     35.02 o 
   9   8   0        3.39      -19.02     19.92 o 
   1   9   0      185.28      189.00     15.77 o 
   2   9   0     1266.28     1290.72     57.46 o 
   3   9   0      279.19      247.63     26.58 o 
   4   9   0       35.35       46.64     17.81 o 
   5   9   0      236.90      233.56     33.91 o 
   6   9   0     1151.15     1186.11     75.80 o 
   7   9   0       47.90       70.73     23.22 o 
   8   9   0       23.18       20.55     13.70 o 
   0  10   0      677.67      822.46     95.95 o 
   1  10   0      254.80      268.90     39.66 o 
   2  10   0        3.59       -2.56      8.55 o 
   3  10   0      191.89      192.14     27.70 o 
   4  10   0      421.44      430.44     38.08 o 
   5  10   0       47.29       32.35     14.23 o 
   6  10   0       38.50       52.30     19.17 o 
   1  11   0      415.19      424.08     67.76 o 
   2  11   0        0.05       28.66     19.89 o 
   3  11   0      132.71      150.12     30.45 o 
   4  11   0       40.45       -1.33     36.15 o 
 -11   0   1       35.33       18.63     11.80 o 
  -9   0   1     1192.68     1202.58     63.47 o 
  -7   0   1     6162.56     5988.21    165.57 o 
  -5   0   1    15343.61    15454.56    223.74 o 
  -3   0   1     3735.85     3689.29     84.55 o 
   3   0   1     2447.87     2500.59     54.12 o 
   5   0   1    19174.13    19760.36    497.46 o 
   7   0   1      129.44      148.77     14.29 o 
   9   0   1     1897.84     1854.12     78.70 o 
  11   0   1       32.52        1.52     11.42 o 
 -12   1   1      397.04      492.71     34.87 o 
 -11   1   1      299.70      291.53     26.81 o 
 -10   1   1      189.20      147.56     17.87 o 
  -9   1   1      210.96      209.15     23.84 o 
  -8   1   1     1142.79     1042.75     27.74 o 
  -7   1   1     1069.78     1038.45     35.26 o 
  -6   1   1      308.81      342.07     22.84 o 
  -5   1   1      154.74      108.22     11.29 o 
  -4   1   1     9885.94    10138.07     59.46 o 
  -3   1   1     1879.58     1850.92     32.60 o 
  -2   1   1    11650.35    11796.36     51.60 o 
  -1   1   1      139.59      119.24      4.82 o 
   1   1   1     1253.49     1355.74     22.81 o 
   2   1   1     5193.19     5300.19     31.99 o 
   3   1   1     4859.99     5006.72     33.18 o 
   4   1   1    15986.99    16410.31    153.21 o 
   5   1   1      130.37      136.45      9.78 o 
   6   1   1       74.21       84.03      9.20 o 
   7   1   1     1045.71     1006.48     27.29 o 
   8   1   1      274.38      258.55     12.92 o 
   9   1   1       18.97        7.31      5.23 o 
  10   1   1      882.92      914.55     47.38 o 
  11   1   1      311.87      268.38     32.57 o 
  12   1   1       44.69       45.44     19.41 o 
 -12   2   1        1.52       -5.78     12.98 o 
 -11   2   1        9.29       -2.74     11.04 o 
 -10   2   1      761.89      738.32     37.78 o 
  -9   2   1       60.12       32.04     11.49 o 
  -8   2   1      725.92      701.21     25.64 o 
  -7   2   1     1274.99     1213.46     37.55 o 
  -6   2   1     6816.51     6820.36     67.56 o 
  -5   2   1     3248.04     3332.00     29.50 o 
  -4   2   1     1335.86     1396.32     19.55 o 
  -3   2   1     2770.72     2969.72     25.38 o 
  -2   2   1    29014.10    29220.99    147.29 o 
  -1   2   1     4731.46     4998.59     69.59 o 
   0   2   1     5045.35     5273.72     33.94 o 
   1   2   1      543.50      531.13     11.94 o 
   2   2   1     5945.66     5536.86     44.05 o 
   3   2   1       33.73       27.86      2.22 o 
   4   2   1       35.43       36.47      3.39 o 
   5   2   1     1146.44     1170.84     20.53 o 
   6   2   1     2671.64     2644.33     53.65 o 
   7   2   1       91.65       88.48      8.10 o 
   8   2   1      839.37      811.90     22.97 o 
   9   2   1       51.15       60.62     11.03 o 
  10   2   1      259.65      256.82     29.44 o 
  11   2   1        0.16       -1.90     11.84 o 
  12   2   1       48.19       32.73     18.27 o 
 -12   3   1       28.97       32.21     13.62 o 
 -11   3   1      158.75      180.55     24.62 o 
 -10   3   1       55.04       69.93     20.87 o 
  -9   3   1       34.66       15.56      8.96 o 
  -8   3   1      344.44      279.70     15.63 o 
  -7   3   1     2412.58     2498.63     33.95 o 
  -6   3   1      119.71      128.07      7.92 o 
  -5   3   1     1715.19     1555.14     24.15 o 
  -4   3   1     1642.14     1767.45     24.37 o 
  -3   3   1     5368.78     5398.09     37.94 o 
  -2   3   1      517.81      519.56     11.09 o 
  -1   3   1     5262.24     5330.91     45.36 o 
   0   3   1     6283.37     6386.32     43.53 o 
   1   3   1     2457.76     2351.45     20.81 o 
   2   3   1      128.88      150.27      6.09 o 
   3   3   1    13972.83    13844.15     87.94 o 
   4   3   1      120.62      155.84      5.97 o 
   5   3   1      845.99      855.46     18.32 o 
   6   3   1     1718.17     1656.17     31.44 o 
   7   3   1     4317.83     4439.31     69.83 o 
   8   3   1     1163.09     1153.65     31.46 o 
   9   3   1      178.37      197.25     18.61 o 
  10   3   1      170.11      220.76     46.44 o 
  11   3   1      360.23      370.77     60.15 o 
  12   3   1       13.25        5.33     18.27 o 
 -12   4   1       56.14       71.55     31.21 o 
 -11   4   1       22.23       -2.49     10.86 o 
 -10   4   1      663.25      724.32     72.85 o 
  -9   4   1     1495.65     1491.24     49.48 o 
  -8   4   1      659.95      678.49     24.58 o 
  -7   4   1       77.59       48.31      5.92 o 
  -6   4   1     2639.67     2612.47     37.20 o 
  -5   4   1      818.34      846.90     19.98 o 
  -4   4   1     2476.49     2565.48     31.23 o 
  -3   4   1     5004.90     4949.35     42.86 o 
  -2   4   1     4607.28     4315.61     34.59 o 
  -1   4   1      143.58      184.39      8.66 o 
   0   4   1       72.42       97.07      6.76 o 
   1   4   1     9350.16     8934.81     75.73 o 
   2   4   1     2150.65     1914.93     33.14 o 
   3   4   1     2951.71     2931.52     38.86 o 
   4   4   1       56.98       50.59      4.87 o 
   5   4   1     3560.12     3524.42     43.87 o 
   6   4   1      221.37      222.43     14.70 o 
   7   4   1       21.40       40.60      8.53 o 
   8   4   1     1828.51     1875.03     52.29 o 
   9   4   1      632.73      595.89     67.01 o 
  10   4   1      229.00      222.10     34.18 o 
  11   4   1        6.85       23.60     23.60 o 
 -11   5   1        2.17       -3.20     14.06 o 
 -10   5   1       80.83       64.37     15.18 o 
  -9   5   1      166.48      181.37     24.36 o 
  -8   5   1     2352.15     2441.96     48.09 o 
  -7   5   1      283.68      229.67     15.11 o 
  -6   5   1      937.19      916.26     24.69 o 
  -5   5   1        2.02       -0.07      4.05 o 
  -4   5   1    11062.01    11097.44    106.98 o 
  -3   5   1       50.36       47.66      4.93 o 
  -2   5   1     2004.57     2032.05     23.97 o 
  -1   5   1        0.59       25.89      8.35 o 
   0   5   1     3946.67     3810.10     47.84 o 
   1   5   1       66.33       63.13     10.62 o 
   2   5   1      473.67      476.77     14.25 o 
   3   5   1     2130.49     2081.90     31.73 o 
   4   5   1     3845.40     3742.67     47.61 o 
   5   5   1      186.57      158.88     11.04 o 
   6   5   1     3140.07     3126.86     42.16 o 
   7   5   1      634.19      715.13     30.13 o 
   8   5   1      843.42      871.57     71.60 o 
   9   5   1      723.19      773.08     61.75 o 
  10   5   1      464.61      500.37     52.19 o 
  11   5   1       44.73       34.25     22.07 o 
 -11   6   1      109.84      101.24     41.10 o 
 -10   6   1       20.79       45.67     28.92 o 
  -9   6   1     1966.23     1996.32     93.42 o 
  -8   6   1      175.51      164.08     16.18 o 
  -7   6   1      107.87       98.69     12.44 o 
  -6   6   1      565.60      555.96     27.21 o 
  -5   6   1      643.28      712.61     24.27 o 
  -4   6   1      222.57      196.45     10.79 o 
  -3   6   1     1242.67     1236.61     28.70 o 
  -2   6   1     1187.33     1155.77     28.97 o 
  -1   6   1     3162.98     3224.59     50.10 o 
   0   6   1       68.42       59.84      8.90 o 
   1   6   1     7064.63     6998.02    108.86 o 
   2   6   1     2303.29     2302.70     43.13 o 
   3   6   1     1368.27     1275.49     28.30 o 
   4   6   1      163.04      179.99     14.76 o 
   5   6   1     2134.14     2135.88     40.69 o 
   6   6   1      971.93      978.07     57.91 o 
   7   6   1      173.47      155.46     25.49 o 
   8   6   1      210.63      232.25     29.99 o 
   9   6   1      261.18      271.02     56.34 o 
  10   6   1        0.21       -3.63     19.03 o 
 -10   7   1       22.84       16.75     24.36 o 
  -9   7   1       22.25       35.77     31.21 o 
  -8   7   1      326.46      344.11     32.48 o 
  -7   7   1      284.37      276.42     33.03 o 
  -6   7   1       57.20       48.33     16.37 o 
  -5   7   1      164.56      167.55     20.75 o 
  -4   7   1     3315.50     3477.10     67.44 o 
  -3   7   1      815.24      856.36     30.38 o 
  -2   7   1      175.10      151.50     12.71 o 
  -1   7   1     3085.00     2981.47     59.49 o 
   0   7   1      713.36      691.98     28.21 o 
   1   7   1     1804.95     1761.99     40.56 o 
   2   7   1      505.18      471.51     19.19 o 
   3   7   1     1628.37     1534.82     33.44 o 
   4   7   1      197.46      191.53     13.66 o 
   5   7   1        8.00        0.62     12.94 o 
   6   7   1      972.34     1122.43     65.94 o 
   7   7   1       94.35      123.07     24.48 o 
   8   7   1      579.11      624.49     67.77 o 
   9   7   1        1.98      -10.66     25.12 o 
  10   7   1       33.02       15.97     22.45 o 
  -9   8   1      153.97      149.20     46.43 o 
  -8   8   1        7.33        9.96     27.02 o 
  -7   8   1      266.82      278.34     48.72 o 
  -6   8   1     1846.23     1810.85     86.77 o 
  -5   8   1      536.49      553.41     39.12 o 
  -4   8   1       35.65       32.35      7.85 o 
  -3   8   1       67.73       59.26      8.65 o 
  -2   8   1     5403.40     5474.33    103.39 o 
  -1   8   1       16.11        8.58      6.78 o 
   0   8   1      434.62      429.52     23.71 o 
   1   8   1      514.06      508.26     24.81 o 
   2   8   1     2980.92     2969.24     57.99 o 
   3   8   1       94.86       84.75     27.03 o 
   4   8   1      378.40      425.98     33.40 o 
   5   8   1        0.06        5.15     18.65 o 
   6   8   1     1361.90     1410.87     81.91 o 
   7   8   1      212.43      220.99     33.25 o 
   8   8   1       88.74       35.01     31.21 o 
   9   8   1        5.52      -37.30     30.45 o 
  -8   9   1      248.00      298.07     49.48 o 
  -7   9   1      565.04      665.20     57.04 o 
  -6   9   1      226.09      215.58     33.10 o 
  -5   9   1       82.98       62.04     15.01 o 
  -4   9   1      424.87      439.26     35.75 o 
  -3   9   1      981.84     1031.39     46.64 o 
  -2   9   1        5.84       22.89      7.52 o 
  -1   9   1     1191.56     1145.69     51.10 o 
   0   9   1      359.63      348.05     24.61 o 
   1   9   1     1257.18     1260.48     55.28 o 
   2   9   1        0.77      -19.09     13.03 o 
   3   9   1      651.90      674.66     43.61 o 
   4   9   1      150.10      130.66     20.21 o 
   5   9   1      126.28       75.27     19.29 o 
   6   9   1        2.51       11.86     17.74 o 
   7   9   1       75.97       61.39     27.78 o 
   8   9   1       65.07       40.34     31.21 o 
  -6  10   1        7.18       16.75     25.12 o 
  -5  10   1      707.94      735.02     49.37 o 
  -4  10   1        0.14      -19.30     12.86 o 
  -3  10   1      403.60      373.49     33.70 o 
  -2  10   1      486.40      431.34     35.13 o 
  -1  10   1     1190.80     1272.89    198.46 o 
   0  10   1       20.80       15.00     14.50 o 
   1  10   1      169.27      184.17     31.77 o 
   2  10   1      103.71       96.01     18.18 o 
   3  10   1       78.42       70.17     15.78 o 
   4  10   1      130.59      105.54     19.62 o 
   5  10   1      505.17      553.25     53.03 o 
   6  10   1      212.47      196.98     33.32 o 
  -4  11   1      393.73      309.87     63.19 o 
  -3  11   1        7.08        0.76     23.60 o 
  -2  11   1       52.67        8.37     25.88 o 
  -1  11   1       67.14       56.49     34.25 o 
   0  11   1      778.78      904.97     59.50 o 
   1  11   1       58.90       45.49     19.54 o 
   2  11   1      117.31       97.26     24.30 o 
   3  11   1       21.39       -0.38     15.07 o 
   4  11   1      340.68      392.19     42.37 o 
 -12   0   2      508.09      605.14     55.26 o 
 -10   0   2      334.41      347.27     39.21 o 
  -8   0   2     3434.07     3417.16     99.40 o 
  -6   0   2     1115.73     1103.77     66.32 o 
  -4   0   2     7454.53     7689.24    201.16 o 
  -2   0   2    13623.45    13056.58    144.38 o 
   2   0   2   102646.27    97175.84    773.83 o 
   4   0   2    16370.70    17212.58    579.42 o 
   6   0   2     2154.24     2321.95     58.31 o 
   8   0   2      347.86      383.73     38.83 o 
  10   0   2       99.38       53.28     18.27 o 
  12   0   2       23.04       58.61     25.12 o 
 -12   1   2        9.84        9.82     13.95 o 
 -11   1   2       10.15       -1.37     11.27 o 
 -10   1   2      479.82      485.87     30.75 o 
  -9   1   2      430.46      455.50     27.49 o 
  -8   1   2       36.49       27.30      7.75 o 
  -7   1   2     1385.94     1445.22     85.38 o 
  -6   1   2     1500.44     1344.86     31.84 o 
  -5   1   2     8765.37     8926.31     98.53 o 
  -4   1   2     1746.23     1852.08     32.30 o 
  -3   1   2    13695.59    13674.35     71.12 o 
  -2   1   2      898.17      979.52     16.46 o 
  -1   1   2    11366.26    11990.73     90.14 o 
   0   1   2      466.17      496.31     11.51 o 
   1   1   2     3619.05     3775.29     83.38 o 
   2   1   2     4727.97     4862.49     33.09 o 
   3   1   2      387.71      373.56     11.78 o 
   4   1   2     4149.83     4521.56     46.57 o 
   5   1   2      393.15      328.79     15.56 o 
   6   1   2     1289.26     1188.67     35.37 o 
   7   1   2       57.75       36.49      5.82 o 
   8   1   2        2.00       -0.81      5.30 o 
   9   1   2     1203.32     1254.88     34.33 o 
  10   1   2      211.47      202.43     26.85 o 
  11   1   2        6.85       -6.24     10.56 o 
  12   1   2       69.68       58.61     25.12 o 
 -12   2   2      153.67      173.76     27.14 o 
 -11   2   2      278.93      304.24     26.31 o 
 -10   2   2      177.64      190.55     19.45 o 
  -9   2   2      469.47      428.66     27.22 o 
  -8   2   2     1571.60     1550.36     37.01 o 
  -7   2   2     2885.03     2976.08     74.48 o 
  -6   2   2       76.57       48.66      4.52 o 
  -5   2   2     2762.47     2458.42     29.96 o 
  -4   2   2     1190.86     1251.92     18.48 o 
  -3   2   2     9051.18     9111.66     72.37 o 
  -2   2   2    17399.92    17695.25    110.37 o 
  -1   2   2    39240.27    40439.27    301.10 o 
   0   2   2     5422.95     5307.96     56.06 o 
   1   2   2     5541.60     5517.87     61.62 o 
   2   2   2      361.63      355.81     10.03 o 
   3   2   2    22543.91    22676.61    175.48 o 
   4   2   2     3670.01     3357.73     46.54 o 
   5   2   2      762.20      716.17     24.25 o 
   6   2   2        2.55        4.75      6.77 o 
   7   2   2     5016.29     5089.75     78.96 o 
   8   2   2        0.25        9.10      8.03 o 
   9   2   2      145.37      129.27     16.91 o 
  10   2   2       85.29      101.33     19.57 o 
  11   2   2      271.56      300.71     51.77 o 
  12   2   2        9.53      -30.83     20.55 o 
 -12   3   2      185.75      208.94     27.48 o 
 -11   3   2      111.99       95.03     14.63 o 
 -10   3   2      465.13      518.15     31.65 o 
  -9   3   2      356.88      276.62     21.90 o 
  -8   3   2      651.39      674.13     26.49 o 
  -7   3   2      209.83      188.38     11.64 o 
  -6   3   2     5659.85     5572.97     53.36 o 
  -5   3   2       64.62       80.58      5.84 o 
  -4   3   2        6.50        8.65      2.46 o 
  -3   3   2      233.59      219.19      7.35 o 
  -2   3   2    12037.35    12241.30    116.04 o 
  -1   3   2     7803.66     7892.76     93.99 o 
   0   3   2     2467.89     2735.06     36.67 o 
   1   3   2     4943.77     4976.99     58.70 o 
   2   3   2    11742.92    11523.54     75.42 o 
   3   3   2        1.05        0.31      2.19 o 
   4   3   2      495.82      504.85     13.68 o 
   5   3   2      175.62      122.59      9.59 o 
   6   3   2     1954.75     1936.57     39.37 o 
   7   3   2      424.92      403.39     34.65 o 
   8   3   2     1965.69     1804.53     51.24 o 
   9   3   2       23.90       15.21      7.74 o 
  10   3   2      186.82      251.91     34.94 o 
  11   3   2        4.93       35.01     24.36 o 
  12   3   2      217.39      214.67     47.20 o 
 -12   4   2       48.73       13.08     11.24 o 
 -11   4   2      168.14      167.00     25.47 o 
 -10   4   2        1.41      -14.20      9.47 o 
  -9   4   2        4.50        3.20      8.80 o 
  -8   4   2      188.64      160.50     15.62 o 
  -7   4   2      396.07      411.32     18.85 o 
  -6   4   2      984.13      926.85     23.40 o 
  -5   4   2     3305.87     3260.37     38.19 o 
  -4   4   2     9032.23     8853.17     57.52 o 
  -3   4   2     1765.29     1801.10     26.33 o 
  -2   4   2      241.83      292.24      9.36 o 
  -1   4   2     8852.45     9160.88    102.64 o 
   0   4   2     3637.12     3626.22     41.86 o 
   1   4   2      135.32      182.53      6.64 o 
   2   4   2      181.08      166.07      7.65 o 
   3   4   2    10461.35    11119.68     75.73 o 
   4   4   2       70.62       89.95     10.95 o 
   5   4   2       66.11       67.40      6.35 o 
   6   4   2     1606.12     1642.71     35.60 o 
   7   4   2     2758.85     2850.57     70.65 o 
   8   4   2      892.33      952.94     44.71 o 
   9   4   2        0.59       31.97     23.60 o 
  10   4   2      375.08      294.64     38.22 o 
  11   4   2      358.97      299.20     56.34 o 
 -11   5   2       70.41       91.12     27.14 o 
 -10   5   2       21.89       23.52     11.07 o 
  -9   5   2      716.92      756.75     35.80 o 
  -8   5   2      367.67      364.47     29.56 o 
  -7   5   2        1.35       10.28      5.00 o 
  -6   5   2      216.05      200.78     13.00 o 
  -5   5   2     2551.62     2552.07     37.98 o 
  -4   5   2      877.27      881.93     22.18 o 
  -3   5   2     3453.54     3361.88     39.88 o 
  -2   5   2        6.68        8.06      2.52 o 
  -1   5   2      352.26      341.17      9.06 o 
   0   5   2        0.18       -0.43      3.51 o 
   1   5   2    20552.78    20115.73    159.36 o 
   2   5   2     1192.61     1102.00     16.99 o 
   3   5   2        2.05        5.43      2.22 o 
   4   5   2      706.86      711.03     20.99 o 
   5   5   2     5023.29     4944.56     79.20 o 
   6   5   2        1.75       -5.01      6.57 o 
   7   5   2      281.27      197.88     25.79 o 
   8   5   2       22.60       31.53     11.56 o 
   9   5   2      355.16      453.76     70.81 o 
  10   5   2       12.61       12.22     14.44 o 
  11   5   2       44.37       32.40     18.27 o 
 -11   6   2        1.09      -20.99     15.16 o 
 -10   6   2       95.42      130.71     24.09 o 
  -9   6   2       45.85       46.52     15.81 o 
  -8   6   2     1853.78     1917.40     67.63 o 
  -7   6   2       64.11       57.75      7.51 o 
  -6   6   2       16.09        7.31      6.07 o 
  -5   6   2       12.91       17.25      6.13 o 
  -4   6   2     6978.41     7069.14     84.41 o 
  -3   6   2      139.43      145.26      9.36 o 
  -2   6   2      109.47       88.85      8.60 o 
  -1   6   2      670.51      668.80     22.70 o 
   0   6   2     9138.04     9000.55    116.19 o 
   1   6   2      830.74      798.06     33.04 o 
   2   6   2     1281.15     1277.74     19.53 o 
   3   6   2      498.75      478.15     12.50 o 
   4   6   2     1439.41     1271.13     24.87 o 
   5   6   2     1010.03     1003.05     42.28 o 
   6   6   2     2202.35     2239.35     89.21 o 
   7   6   2       61.01       36.89     17.89 o 
   8   6   2      779.32      815.97     71.97 o 
   9   6   2      129.80      164.42     41.11 o 
  10   6   2        0.96      -13.39     18.65 o 
 -10   7   2      361.65      345.64     65.47 o 
  -9   7   2     1028.47     1128.75     80.74 o 
  -8   7   2      103.03      100.02     22.18 o 
  -7   7   2       38.83       26.15      8.25 o 
  -6   7   2     1027.48      966.23     36.78 o 
  -5   7   2      930.58      957.56     31.33 o 
  -4   7   2       94.37       97.85     11.91 o 
  -3   7   2      216.10      184.20     11.62 o 
  -2   7   2     1606.42     1610.78     41.67 o 
  -1   7   2      115.05      107.10     10.15 o 
   0   7   2       32.69       15.32      6.09 o 
   1   7   2     1868.86     1844.75     41.89 o 
   2   7   2     2797.70     2779.76     41.22 o 
   3   7   2      397.48      378.83     23.18 o 
   4   7   2     1213.96     1126.15     33.53 o 
   5   7   2      699.23      692.72    111.58 o 
   6   7   2      224.93      223.31     31.21 o 
   7   7   2       99.44       77.64     19.79 o 
   8   7   2      222.05      212.05     31.32 o 
   9   7   2        0.34       -0.76     24.36 o 
  10   7   2       51.16       42.64     22.10 o 
  -9   8   2       76.09       65.46     33.49 o 
  -8   8   2      193.08      161.38     41.87 o 
  -7   8   2      514.69      542.14     51.70 o 
  -6   8   2      244.79      216.20     44.15 o 
  -5   8   2      331.69      359.90     26.75 o 
  -4   8   2      504.96      552.58     27.22 o 
  -3   8   2      352.26      365.53     21.50 o 
  -2   8   2       52.40       52.51     14.94 o 
  -1   8   2     1772.83     1924.63     56.06 o 
   0   8   2       90.74       65.85      9.74 o 
   1   8   2      442.23      438.15     21.99 o 
   2   8   2       41.20       38.51     13.17 o 
   3   8   2     3398.34     3470.49     93.32 o 
   4   8   2       12.29       23.64     13.66 o 
   5   8   2      809.88      770.86     59.03 o 
   6   8   2      628.83      687.96     55.43 o 
   7   8   2      855.76      858.75     65.06 o 
   8   8   2       34.41       47.01     34.25 o 
   9   8   2       11.44       24.36     22.83 o 
  -8   9   2       41.48       82.97     38.06 o 
  -7   9   2      320.11      330.79     43.03 o 
  -6   9   2      436.37      492.61     67.00 o 
  -5   9   2        7.31       23.43     14.81 o 
  -4   9   2      118.73      119.34     20.41 o 
  -3   9   2      936.89     1024.73     51.99 o 
  -2   9   2     1335.85     1387.03     46.72 o 
  -1   9   2      120.63      135.40     17.02 o 
   0   9   2       19.17       11.63      9.92 o 
   1   9   2       83.70       76.84     15.20 o 
   2   9   2     1263.12     1185.69     56.41 o 
   3   9   2       11.99        2.97     12.36 o 
   4   9   2      336.08      338.01     32.43 o 
   5   9   2      372.43      393.26     44.68 o 
   6   9   2      611.85      641.91     57.34 o 
   7   9   2       26.53       35.01     17.22 o 
   8   9   2      358.17      340.31     63.95 o 
  -6  10   2       36.64       12.94     15.22 o 
  -5  10   2       25.72       34.51     27.78 o 
  -4  10   2      518.00      540.60     48.77 o 
  -3  10   2      209.65      193.17     29.38 o 
  -2  10   2       25.56        7.67     20.93 o 
  -1  10   2      475.70      480.54     62.44 o 
   0  10   2     1112.24     1178.42     56.35 o 
   1  10   2      316.11      268.28     30.22 o 
   2  10   2        2.67        0.52      8.02 o 
   3  10   2      299.90      383.94     39.89 o 
   4  10   2     1255.11     1262.43     73.10 o 
   5  10   2        7.98      -16.57     19.79 o 
   6  10   2        8.73       10.87     12.79 o 
  -4  11   2        6.55      -11.42     25.12 o 
  -3  11   2      692.22      731.04     93.66 o 
  -2  11   2       78.77       71.12     23.61 o 
  -1  11   2      433.59      443.65     61.86 o 
   0  11   2       23.57       11.58     43.77 o 
   1  11   2      345.42      321.46     43.79 o 
   2  11   2       15.12       35.02     20.91 o 
   3  11   2        2.70       10.65     12.08 o 
   4  11   2       52.34       39.09     14.29 o 
 -11   0   3      368.02      372.30     40.94 o 
  -9   0   3     1164.18     1096.09     61.01 o 
  -7   0   3     2803.04     2593.91    113.01 o 
  -5   0   3       17.44       25.12     12.18 o 
  -3   0   3    14034.10    13576.82     83.13 o 
  -1   0   3    41675.13    40250.06    256.79 o 
   1   0   3    10667.68    10848.97    131.97 o 
   3   0   3    14614.37    14974.57    320.47 o 
   5   0   3     6613.33     6552.31    162.12 o 
   7   0   3     1290.19     1262.27     41.77 o 
   9   0   3      579.22      631.02     36.16 o 
  11   0   3        0.24       14.46     12.18 o 
 -12   1   3      161.56      180.37     23.07 o 
 -11   1   3      101.09      117.41     18.13 o 
 -10   1   3        0.84        3.68     10.03 o 
  -9   1   3      570.31      581.84     34.73 o 
  -8   1   3     3612.32     3631.73     96.59 o 
  -7   1   3       10.88       21.90     11.04 o 
  -6   1   3     1276.26     1412.98     60.14 o 
  -5   1   3     3979.57     3898.72     83.34 o 
  -4   1   3     4159.68     4057.19     55.85 o 
  -3   1   3       12.72        5.79      2.23 o 
  -2   1   3     2871.11     3080.25     37.65 o 
  -1   1   3     1729.24     1831.02     30.06 o 
   0   1   3     5275.35     5422.53     72.97 o 
   1   1   3    16086.87    16374.45     98.50 o 
   2   1   3    11801.05    12026.98     73.64 o 
   3   1   3     3203.00     3364.89     36.99 o 
   4   1   3     7207.83     6895.42     87.04 o 
   5   1   3      233.00      258.71     14.42 o 
   6   1   3     2245.56     2346.06     46.10 o 
   7   1   3     1152.32     1090.48     33.64 o 
   8   1   3      352.81      377.41     21.12 o 
   9   1   3        0.35        0.94      4.52 o 
  10   1   3      280.27      272.86     67.38 o 
  11   1   3      113.76      121.91     22.87 o 
  12   1   3       24.01       47.95     23.60 o 
 -12   2   3      140.84      117.11     17.68 o 
 -11   2   3       14.03       11.64     10.57 o 
 -10   2   3      478.40      477.12     30.68 o 
  -9   2   3      448.39      447.35     28.11 o 
  -8   2   3        3.49        2.08      4.17 o 
  -7   2   3      101.53       82.28      8.48 o 
  -6   2   3     9596.05     9667.32    128.88 o 
  -5   2   3     1014.38     1040.39     18.39 o 
  -4   2   3      385.51      368.40     10.30 o 
  -3   2   3    10331.39    10268.02     90.70 o 
  -2   2   3    39314.75    39161.38    249.09 o 
  -1   2   3      882.17     1047.71     25.80 o 
   0   2   3    12616.32    13002.33     62.28 o 
   1   2   3     5600.51     5494.23     82.60 o 
   2   2   3    23833.54    23958.17    205.87 o 
   3   2   3        2.42        1.01      1.58 o 
   4   2   3     6488.87     6661.21     54.30 o 
   5   2   3      370.63      357.80     16.21 o 
   6   2   3     2021.25     2120.04     48.69 o 
   7   2   3      383.17      383.61     22.72 o 
   8   2   3     1351.28     1312.92     47.74 o 
   9   2   3      478.38      547.31     27.13 o 
  10   2   3      118.47      136.56     19.03 o 
  11   2   3        2.17       -3.81     15.98 o 
  12   2   3      152.41      127.88     36.54 o 
 -12   3   3       25.44       38.57     14.10 o 
 -11   3   3      199.24      236.00     22.84 o 
 -10   3   3      477.78      428.28     29.00 o 
  -9   3   3        1.09      -19.98     13.32 o 
  -8   3   3        8.48       -6.75      6.77 o 
  -7   3   3     3603.11     3581.98     45.40 o 
  -6   3   3      819.90      776.71     21.43 o 
  -5   3   3     5780.90     5840.18     72.00 o 
  -4   3   3      635.82      633.53     14.98 o 
  -3   3   3     3119.96     3180.00     37.52 o 
  -2   3   3     1682.82     1687.51     25.35 o 
  -1   3   3    25761.92    25539.21    138.19 o 
   0   3   3      852.31      831.35     16.58 o 
   1   3   3     2079.92     1964.56     46.07 o 
   2   3   3        5.31        1.31      4.41 o 
   3   3   3    18125.16    18345.40    175.75 o 
   4   3   3      509.67      618.96     21.54 o 
   5   3   3      439.80      506.59     17.57 o 
   6   3   3       32.76       18.50      5.78 o 
   7   3   3     4080.10     4306.12     73.93 o 
   8   3   3      189.04      168.55     18.03 o 
   9   3   3      178.41      136.73     20.97 o 
  10   3   3      127.50      114.23     25.89 o 
  11   3   3      177.96      250.45     48.72 o 
 -12   4   3        0.13        1.69     15.65 o 
 -11   4   3      169.63      139.36     22.00 o 
 -10   4   3      507.32      573.65     33.37 o 
  -9   4   3      268.09      248.26     21.70 o 
  -8   4   3      160.33      144.93     21.76 o 
  -7   4   3     1564.32     1517.08     42.09 o 
  -6   4   3     3341.51     3430.72     53.41 o 
  -5   4   3     1072.72     1114.93     26.99 o 
  -4   4   3       26.26       10.41      3.89 o 
  -3   4   3     4353.00     4536.04     48.30 o 
  -2   4   3    15031.26    15976.94    113.72 o 
  -1   4   3       82.56       73.30      8.28 o 
   0   4   3      183.99      218.71     11.54 o 
   1   4   3     6965.82     6810.89    114.89 o 
   2   4   3     5140.84     4901.87     74.85 o 
   3   4   3     1556.84     1455.47     23.91 o 
   4   4   3      244.63      260.50     15.88 o 
   5   4   3     4252.90     4145.99     71.66 o 
   6   4   3     1704.35     1739.48     33.41 o 
   7   4   3      812.36      861.67     30.91 o 
   8   4   3      108.13      142.52     23.04 o 
   9   4   3       40.92       86.01     30.45 o 
  10   4   3       11.14        9.51     12.92 o 
  11   4   3        1.60       12.04     16.82 o 
 -11   5   3       96.73      126.68     28.24 o 
 -10   5   3        6.78       -1.97      9.59 o 
  -9   5   3      123.90      123.79     15.75 o 
  -8   5   3      348.44      272.01     20.87 o 
  -7   5   3       23.21       28.57     10.65 o 
  -6   5   3      932.18      902.88     45.44 o 
  -5   5   3      142.75      163.41     10.73 o 
  -4   5   3     4696.56     4677.43     61.99 o 
  -3   5   3     1052.93     1106.75     27.22 o 
  -2   5   3      103.47       81.52      7.63 o 
  -1   5   3      431.79      383.40     16.89 o 
   0   5   3    15669.01    15610.13     88.60 o 
   1   5   3      700.78      736.58     23.42 o 
   2   5   3      145.78      169.20     10.40 o 
   3   5   3     1317.04     1317.38     34.48 o 
   4   5   3     1191.01     1072.97     35.61 o 
   5   5   3      237.91      226.89     16.75 o 
   6   5   3     1746.51     1766.29     50.99 o 
   7   5   3      473.53      460.74     47.59 o 
   8   5   3      314.93      308.26     33.65 o 
   9   5   3      313.05      360.10     63.19 o 
  10   5   3      258.09      216.20     54.05 o 
  11   5   3      203.84      224.39     68.13 o 
 -11   6   3      144.54      146.69     23.41 o 
 -10   6   3      250.62      225.54     27.20 o 
  -9   6   3      460.30      556.55     45.22 o 
  -8   6   3       10.42       -3.67      7.48 o 
  -7   6   3     1806.78     1907.02     50.88 o 
  -6   6   3        0.46       -7.42      8.37 o 
  -5   6   3     1573.62     1662.40     38.05 o 
  -4   6   3      234.24      202.40     13.37 o 
  -3   6   3     2253.14     2330.07     39.88 o 
  -2   6   3       12.66       23.96      5.75 o 
  -1   6   3      102.34      102.52      6.51 o 
   0   6   3       19.41       18.99      4.94 o 
   1   6   3    12416.32    11647.23    113.88 o 
   2   6   3      127.60      132.16     11.68 o 
   3   6   3      314.69      299.34     12.47 o 
   4   6   3      162.17      164.54     23.41 o 
   5   6   3     4496.50     4351.68    122.57 o 
   6   6   3      319.79      305.69     34.74 o 
   7   6   3       16.90        6.51     15.98 o 
   8   6   3       99.85       75.64     17.87 o 
   9   6   3      118.51      116.46     37.30 o 
  10   6   3      209.76      206.30     51.76 o 
 -10   7   3       31.51        7.27     20.17 o 
  -9   7   3      388.03      393.62     33.76 o 
  -8   7   3        0.73       12.68      9.09 o 
  -7   7   3      934.23      946.91     44.64 o 
  -6   7   3      285.09      221.67     20.45 o 
  -5   7   3     1568.80     1538.50     40.04 o 
  -4   7   3     2534.71     2543.50     46.54 o 
  -3   7   3     1068.46     1139.93     25.53 o 
  -2   7   3      884.01      816.52     18.01 o 
  -1   7   3     1859.24     1857.24     43.08 o 
   0   7   3     3766.13     3693.01     61.81 o 
   1   7   3       24.17       17.90      3.99 o 
   2   7   3      139.63      164.73      9.88 o 
   3   7   3     3519.42     3302.61     63.09 o 
   4   7   3       72.53       86.48     47.57 o 
   5   7   3        3.18       -4.29     14.22 o 
   6   7   3      214.14      197.36     30.13 o 
   7   7   3      178.93      190.25     29.55 o 
   8   7   3      107.69      120.43     24.86 o 
   9   7   3       37.50       77.64     37.30 o 
  -9   8   3      236.14      204.02     49.48 o 
  -8   8   3      183.89      220.00     54.05 o 
  -7   8   3      284.60      319.75     58.62 o 
  -6   8   3      765.07      725.04     83.01 o 
  -5   8   3      301.34      248.13     25.84 o 
  -4   8   3      126.58      111.16     14.50 o 
  -3   8   3       65.93       86.12     13.19 o 
  -2   8   3     4634.50     4713.11     82.74 o 
  -1   8   3      137.97      126.45     14.44 o 
   0   8   3      692.63      751.99     29.97 o 
   1   8   3       77.23       68.88     11.21 o 
   2   8   3     1073.83     1163.05     53.47 o 
   3   8   3        3.12        1.27     15.55 o 
   4   8   3      283.59      320.38     36.56 o 
   5   8   3       55.83       77.41     21.25 o 
   6   8   3      298.79      267.23     37.13 o 
   7   8   3       55.48       70.69     38.44 o 
   8   8   3      283.92      276.65     38.36 o 
  -8   9   3      286.91      271.02     57.10 o 
  -7   9   3      976.23     1202.67    115.01 o 
  -6   9   3        1.81       -4.57     13.70 o 
  -5   9   3      319.21      326.72     27.63 o 
  -4   9   3       63.04       39.98     16.95 o 
  -3   9   3      376.67      382.93     25.79 o 
  -2   9   3      248.88      248.35     20.57 o 
  -1   9   3     1200.64     1211.23     46.77 o 
   0   9   3       89.93       86.26     16.52 o 
   1   9   3        2.29       15.00     17.63 o 
   2   9   3      170.77      215.11     25.22 o 
   3   9   3     1088.38     1099.28     56.64 o 
   4   9   3       77.76       64.13     18.02 o 
   5   9   3      187.84      201.62     32.62 o 
   6   9   3       16.14       33.27     31.21 o 
   7   9   3      314.23      399.88     47.58 o 
  -6  10   3      199.02      274.81     56.33 o 
  -5  10   3       64.71       73.51     24.51 o 
  -4  10   3       41.62       40.86     19.72 o 
  -3  10   3     1836.42     1937.24    243.14 o 
  -2  10   3      642.97      641.35     59.23 o 
  -1  10   3      484.25      522.42     38.17 o 
   0  10   3       44.70       24.07     17.47 o 
   1  10   3      756.17      788.72     50.20 o 
   2  10   3      379.79      347.43     33.82 o 
   3  10   3      211.03      192.17     25.31 o 
   4  10   3      225.05      254.31     36.92 o 
   5  10   3      425.57      407.29     47.05 o 
   6  10   3       10.44       -7.76     11.40 o 
  -4  11   3      411.49      440.67     50.06 o 
  -3  11   3        4.63      -21.61     16.66 o 
  -2  11   3       66.72       64.30     44.53 o 
  -1  11   3       24.32       33.71     19.68 o 
   0  11   3      411.89      402.78     68.14 o 
   1  11   3       29.01        3.78     22.83 o 
   2  11   3      627.73      788.85     52.08 o 
   3  11   3      132.94      114.58     21.68 o 
   4  11   3      280.27      267.40     39.48 o 
 -12   0   4      130.83      122.43     27.31 o 
 -10   0   4      365.08      326.96     52.15 o 
  -8   0   4     7591.28     7559.25    262.30 o 
  -6   0   4      134.98      197.93     30.45 o 
  -4   0   4    16284.23    14925.79    161.76 o 
  -2   0   4      235.64      213.38     13.72 o 
   0   0   4     4325.39     4275.62     79.52 o 
   2   0   4     4666.76     4769.97     74.81 o 
   4   0   4      491.71      438.44     27.45 o 
   6   0   4     6549.01     7300.60    188.69 o 
   8   0   4     3349.84     3470.88     75.61 o 
  10   0   4      149.06      131.69     28.17 o 
 -12   1   4       48.73        8.74      9.69 o 
 -11   1   4      248.27      212.32     22.40 o 
 -10   1   4      169.65      174.44     23.29 o 
  -9   1   4     2280.54     2281.87     63.13 o 
  -8   1   4       76.92       43.95      9.50 o 
  -7   1   4      460.05      455.37     28.94 o 
  -6   1   4     1954.71     1808.47     38.31 o 
  -5   1   4     1149.02     1144.89     21.95 o 
  -4   1   4      201.65      179.96      8.26 o 
  -3   1   4    13532.35    12760.14     99.88 o 
  -2   1   4     1591.27     1626.32     24.33 o 
  -1   1   4     4375.83     4286.85     54.96 o 
   0   1   4      192.18      185.64      8.68 o 
   1   1   4     8633.40     8818.52     66.06 o 
   2   1   4      333.34      389.18     14.74 o 
   3   1   4     2052.06     1951.55     40.69 o 
   4   1   4      874.56      893.57     35.97 o 
   5   1   4      665.78      719.88     30.04 o 
   6   1   4       38.14       26.44      6.91 o 
   7   1   4      298.90      272.70     17.71 o 
   8   1   4      803.54      754.98     30.91 o 
   9   1   4      828.13      899.30     30.54 o 
  10   1   4      309.34      325.08     27.83 o 
  11   1   4      159.70      184.98     38.82 o 
  12   1   4      121.97      122.55     35.02 o 
 -12   2   4      112.03      121.18     18.76 o 
 -11   2   4      310.67      317.73     27.32 o 
 -10   2   4      145.39      125.47     19.34 o 
  -9   2   4     1147.64     1148.86     44.73 o 
  -8   2   4     2696.68     2683.30     48.89 o 
  -7   2   4      482.63      476.40     19.71 o 
  -6   2   4      309.85      306.72      9.91 o 
  -5   2   4    13699.95    13576.22     95.30 o 
  -4   2   4     3433.09     3413.71     35.81 o 
  -3   2   4     5724.61     6075.75     49.84 o 
  -2   2   4       15.46       12.66      3.98 o 
  -1   2   4    52445.63    51294.31    198.35 o 
   0   2   4    11850.84    12364.85     65.30 o 
   1   2   4     1176.02     1171.66     17.41 o 
   2   2   4     7967.88     7921.94     54.82 o 
   3   2   4    14662.83    14953.07    122.52 o 
   4   2   4      895.86      865.66     20.29 o 
   5   2   4      235.39      271.93     12.83 o 
   6   2   4     1606.35     1570.91     37.61 o 
   7   2   4     1203.65     1211.17     40.69 o 
   8   2   4      907.57     1047.94     40.74 o 
   9   2   4      294.87      296.74     23.38 o 
  10   2   4        7.56       -4.08     17.89 o 
  11   2   4      154.01      119.93     25.69 o 
 -12   3   4        4.01       -3.27     13.31 o 
 -11   3   4      112.93      125.78     17.85 o 
 -10   3   4      672.84      729.32     38.05 o 
  -9   3   4       51.80       25.74     10.77 o 
  -8   3   4      157.16      148.48     15.82 o 
  -7   3   4     2719.43     2669.89     42.56 o 
  -6   3   4     8858.24     8791.09     67.14 o 
  -5   3   4     2268.15     2202.55     40.50 o 
  -4   3   4      202.70      253.01     12.89 o 
  -3   3   4     3552.24     4001.14     39.74 o 
  -2   3   4    14655.17    15090.47    106.06 o 
  -1   3   4     1432.81     1786.42     36.40 o 
   0   3   4     7215.62     7308.03     51.61 o 
   1   3   4        6.40       12.69      4.39 o 
   2   3   4     5270.22     5050.83     99.99 o 
   3   3   4      235.24      200.42     10.42 o 
   4   3   4     4924.29     4860.05     71.80 o 
   5   3   4      648.00      582.45     18.32 o 
   6   3   4     2593.50     2678.26     51.74 o 
   7   3   4      648.77      621.34     28.09 o 
   8   3   4     1566.99     1703.76     50.50 o 
   9   3   4      121.04      147.70     23.35 o 
  10   3   4       22.81       -0.76     13.23 o 
  11   3   4        2.77      -18.48     14.18 o 
 -12   4   4      155.71      179.16     26.65 o 
 -11   4   4      469.06      458.50     39.04 o 
 -10   4   4       42.10       12.99     14.94 o 
  -9   4   4      699.14      710.15     35.97 o 
  -8   4   4        6.03       -0.44      8.55 o 
  -7   4   4      253.52      260.67     15.55 o 
  -6   4   4       55.30       28.37      5.75 o 
  -5   4   4     2803.74     2884.58     44.32 o 
  -4   4   4     2295.93     2254.82     38.29 o 
  -3   4   4       99.78      119.18     10.84 o 
  -2   4   4    11203.57    11996.03    161.40 o 
  -1   4   4    14373.76    14604.53    113.44 o 
   0   4   4     8709.30     8551.96     89.07 o 
   1   4   4     2341.89     2208.04     41.79 o 
   2   4   4        9.13       -0.13     11.42 o 
   3   4   4     1485.32     1317.78     35.30 o 
   4   4   4     4080.77     4097.49     63.23 o 
   5   4   4        3.06       10.40      5.45 o 
   6   4   4       29.98       23.62      7.46 o 
   7   4   4       65.38       59.91      7.64 o 
   8   4   4      123.71      147.47     23.30 o 
   9   4   4       36.28       45.67     27.40 o 
  10   4   4      649.41      706.67     88.33 o 
  11   4   4      337.59      371.00     46.72 o 
 -11   5   4      197.96      214.08     27.37 o 
 -10   5   4       82.84       87.35     16.88 o 
  -9   5   4      399.10      398.20     27.16 o 
  -8   5   4      110.17       89.29     12.42 o 
  -7   5   4     2210.74     2236.49     55.71 o 
  -6   5   4     2487.86     2499.82     50.29 o 
  -5   5   4     2930.95     2979.16     48.32 o 
  -4   5   4        0.62       -9.74      7.74 o 
  -3   5   4     1814.52     1743.14     54.39 o 
  -2   5   4     3746.90     4055.94     71.32 o 
  -1   5   4     1079.97     1117.97     30.20 o 
   0   5   4      813.38      882.90     22.19 o 
   1   5   4     4154.57     4083.97     58.54 o 
   2   5   4      339.44      347.16     12.61 o 
   3   5   4       21.43       23.29      5.29 o 
   4   5   4      910.69      991.52    103.24 o 
   5   5   4     2052.01     2006.68     47.18 o 
   6   5   4       15.25       10.47     12.94 o 
   7   5   4       12.19        1.76     10.26 o 
   8   5   4       11.63        3.53     12.23 o 
   9   5   4      246.03      289.29     58.62 o 
  10   5   4       12.57       32.73     25.12 o 
 -11   6   4        1.73        8.76     14.62 o 
 -10   6   4      138.50      120.41     19.87 o 
  -9   6   4      290.24      242.00     28.55 o 
  -8   6   4      555.84      593.61     31.15 o 
  -7   6   4      333.86      325.00     21.90 o 
  -6   6   4     1525.06     1487.14     39.54 o 
  -5   6   4       11.95       14.70      8.06 o 
  -4   6   4     5351.41     5315.95     69.46 o 
  -3   6   4      422.29      422.91     18.19 o 
  -2   6   4     3703.25     3876.03     64.87 o 
  -1   6   4       10.47       26.31      6.14 o 
   0   6   4     6728.82     6613.54     74.91 o 
   1   6   4      443.46      429.06     18.62 o 
   2   6   4      871.41      830.32     20.35 o 
   3   6   4      625.04      602.34     24.70 o 
   4   6   4     1061.25      954.73     56.79 o 
   5   6   4       18.55       -1.00     14.08 o 
   6   6   4     1034.99     1110.89     85.32 o 
   7   6   4      340.20      337.90     36.95 o 
   8   6   4        0.37       27.15     14.26 o 
   9   6   4       43.51       81.44     38.06 o 
  10   6   4      357.11      322.04     63.19 o 
 -10   7   4      395.79      356.40     41.65 o 
  -9   7   4       87.39       90.85     17.54 o 
  -8   7   4       25.27       -0.96      8.63 o 
  -7   7   4      346.43      318.61     26.27 o 
  -6   7   4     1073.28     1068.51     39.94 o 
  -5   7   4      580.07      649.96     26.70 o 
  -4   7   4      623.77      619.05     24.10 o 
  -3   7   4      165.31      132.15      9.54 o 
  -2   7   4     4573.95     4517.97     52.38 o 
  -1   7   4      270.02      245.50     21.21 o 
   0   7   4      857.40      894.57     52.87 o 
   1   7   4      932.23      837.01     20.67 o 
   2   7   4     1564.81     1442.17     30.68 o 
   3   7   4       15.50       17.87      7.36 o 
   4   7   4     1450.69     1457.03     74.10 o 
   5   7   4     1322.09     1307.66     72.43 o 
   6   7   4        0.50      -17.71     15.82 o 
   7   7   4        0.75      -10.95     22.83 o 
   8   7   4      374.35      365.26     41.59 o 
   9   7   4       83.64       70.03     34.25 o 
  -9   8   4      519.32      660.90     90.61 o 
  -8   8   4        0.69        9.89     21.31 o 
  -7   8   4      935.41      988.65    101.30 o 
  -6   8   4       94.80      107.21     22.63 o 
  -5   8   4      587.21      602.53     42.48 o 
  -4   8   4       33.73       27.80      9.12 o 
  -3   8   4     1844.65     1939.41     57.69 o 
  -2   8   4       46.75       54.84     14.87 o 
  -1   8   4     1180.43     1187.73     55.53 o 
   0   8   4       84.66       88.68     15.84 o 
   1   8   4       36.88       25.99     10.05 o 
   2   8   4       84.52       96.69     12.25 o 
   3   8   4     3491.29     3639.04    120.94 o 
   4   8   4        3.19       -8.37     11.40 o 
   5   8   4      176.92      175.10     28.47 o 
   6   8   4        2.52       -7.59     14.29 o 
   7   8   4     1095.53     1173.64     77.60 o 
   8   8   4       47.13       30.39     28.16 o 
  -8   9   4      146.76       83.73     34.25 o 
  -7   9   4      124.28      176.60     49.48 o 
  -6   9   4      746.24      735.26     61.86 o 
  -5   9   4        3.51        2.47     17.63 o 
  -4   9   4       24.35       20.33      7.87 o 
  -3   9   4      239.43      251.46     22.49 o 
  -2   9   4      849.66      834.77     46.97 o 
  -1   9   4       28.18       25.67     11.78 o 
   0   9   4      456.82      472.93     47.76 o 
   1   9   4       90.65       85.74     15.46 o 
   2   9   4      675.26      659.42     43.54 o 
   3   9   4       37.06       20.67     11.98 o 
   4   9   4      175.45      147.75     47.20 o 
   5   9   4        1.48       19.79     12.38 o 
   6   9   4       45.64       55.42     18.75 o 
   7   9   4       72.74       60.52     20.67 o 
  -6  10   4        1.92       -3.34     19.10 o 
  -5  10   4      106.79      101.18     19.64 o 
  -4  10   4      593.12      551.30     44.26 o 
  -3  10   4      238.85      276.23     31.13 o 
  -2  10   4      172.97      215.54     26.90 o 
  -1  10   4      136.48      122.89     16.72 o 
   0  10   4      284.07      311.51     30.37 o 
   1  10   4      211.29      214.85     26.36 o 
   2  10   4      428.65      446.73     47.69 o 
   3  10   4     1030.35     1063.46     59.32 o 
   4  10   4      625.50      551.75     54.26 o 
   5  10   4      124.21      118.50     27.72 o 
   6  10   4      314.89      318.61     48.34 o 
  -4  11   4       24.52       18.45     15.29 o 
  -3  11   4      813.77      881.22     56.69 o 
  -2  11   4       18.30       26.44     12.07 o 
  -1  11   4      166.33      190.08     37.01 o 
   0  11   4       16.96       -1.07     27.40 o 
   1  11   4      657.93      678.44     63.42 o 
   2  11   4       18.45       17.51     15.07 o 
   3  11   4        4.20        4.97     12.49 o 
 -11   0   5     1022.35      997.43     67.17 o 
  -9   0   5     1894.19     1882.00    136.86 o 
  -7   0   5      744.32      700.83     61.70 o 
  -5   0   5     1332.54     1366.83     32.38 o 
  -3   0   5     3109.28     3051.68     40.98 o 
  -1   0   5     1446.24     1441.76     55.01 o 
   1   0   5    58602.12    55089.59    252.32 o 
   3   0   5       39.83       21.57      7.61 o 
   5   0   5     8204.54     8408.84    188.45 o 
   7   0   5      710.04      615.47     43.04 o 
   9   0   5      683.61      721.30     53.16 o 
  11   0   5       44.60       92.86     27.40 o 
 -12   1   5       18.48       13.36     10.32 o 
 -11   1   5      328.61      313.97     26.92 o 
 -10   1   5        0.62       10.28     10.23 o 
  -9   1   5      627.86      614.48     33.60 o 
  -8   1   5     2894.22     3071.64     69.91 o 
  -7   1   5       43.84       23.74      8.24 o 
  -6   1   5       47.94       15.22      4.44 o 
  -5   1   5     1181.38     1089.95     18.56 o 
  -4   1   5     8619.68     8439.73    131.86 o 
  -3   1   5       38.54       36.24      4.18 o 
  -2   1   5       84.70      114.48      8.31 o 
  -1   1   5     1577.30     1507.14     33.21 o 
   0   1   5     3661.82     3858.36     43.20 o 
   1   1   5      394.81      376.12     12.00 o 
   2   1   5    30683.21    31335.64    119.94 o 
   3   1   5     9138.98     9295.85     83.06 o 
   4   1   5     1665.88     1587.91     39.90 o 
   5   1   5        2.26       15.08     10.80 o 
   6   1   5     9986.86    10013.47    124.85 o 
   7   1   5      127.51      136.19     13.32 o 
   8   1   5     1754.00     1930.84     59.64 o 
   9   1   5      130.28      116.52     12.94 o 
  10   1   5        4.03        0.31      8.62 o 
  11   1   5       29.04       28.92     21.31 o 
 -12   2   5       27.24       29.74     10.82 o 
 -11   2   5      176.27      180.05     21.38 o 
 -10   2   5     1103.94     1217.56     68.83 o 
  -9   2   5     1563.24     1600.54     53.62 o 
  -8   2   5      128.49      100.51     10.35 o 
  -7   2   5      110.34       99.10      9.47 o 
  -6   2   5     4398.42     4005.54     56.01 o 
  -5   2   5     1470.69     1449.71     27.93 o 
  -4   2   5     4820.23     4695.10     59.43 o 
  -3   2   5     3245.04     3269.52     39.56 o 
  -2   2   5     6063.18     6259.08     64.50 o 
  -1   2   5     1017.63     1079.63     31.49 o 
   0   2   5     9020.89     9534.86     65.29 o 
   1   2   5      151.94      109.43      6.28 o 
   2   2   5     5813.53     5852.38     66.80 o 
   3   2   5      683.93      761.76     17.16 o 
   4   2   5    11600.30    12030.55     99.93 o 
   5   2   5      126.88      103.65     10.34 o 
   6   2   5      351.05      319.83     17.66 o 
   7   2   5      549.82      511.19     24.22 o 
   8   2   5      613.89      586.90     31.20 o 
   9   2   5      416.32      355.51     25.56 o 
  10   2   5        2.66       16.98     10.40 o 
  11   2   5      117.40       88.24     20.97 o 
 -12   3   5      129.19      142.67     22.62 o 
 -11   3   5      482.37      499.29     33.52 o 
 -10   3   5        0.81      -12.87     10.32 o 
  -9   3   5      398.97      399.91     27.07 o 
  -8   3   5       79.66       63.13     11.10 o 
  -7   3   5     2190.20     2126.83     32.92 o 
  -6   3   5      364.90      341.88     13.63 o 
  -5   3   5     9427.52     9110.09     84.51 o 
  -4   3   5      239.50      217.66     11.40 o 
  -3   3   5     2721.70     2916.50     37.46 o 
  -2   3   5     6305.72     6538.16     76.55 o 
  -1   3   5    27334.56    27135.43    149.90 o 
   0   3   5     4247.07     4325.84     50.25 o 
   1   3   5       17.91       19.24      2.75 o 
   2   3   5      442.24      500.38     15.59 o 
   3   3   5     4107.88     3852.98     45.61 o 
   4   3   5        0.26        4.36      3.71 o 
   5   3   5      646.16      630.69     18.63 o 
   6   3   5      685.97      767.58     27.59 o 
   7   3   5     1338.71     1340.23     41.19 o 
   8   3   5      247.17      276.45     20.91 o 
   9   3   5     1023.30      926.79     56.44 o 
  10   3   5       29.68       19.03     22.07 o 
  11   3   5      124.51      164.09     30.95 o 
 -12   4   5       25.80       29.00     12.69 o 
 -11   4   5       40.70       27.25     29.33 o 
 -10   4   5      303.24      347.20     31.43 o 
  -9   4   5      114.53      108.65     20.77 o 
  -8   4   5      783.36      740.25     35.05 o 
  -7   4   5     3029.71     3027.28     48.91 o 
  -6   4   5     4018.84     4225.38     56.74 o 
  -5   4   5     1619.47     1684.82     37.33 o 
  -4   4   5     2253.73     2351.51     50.65 o 
  -3   4   5     8373.13     8723.80     94.63 o 
  -2   4   5     3427.15     3613.61     63.81 o 
  -1   4   5     1327.50     1272.53     29.53 o 
   0   4   5     3524.87     3612.99     40.54 o 
   1   4   5     3257.16     3278.51     73.03 o 
   2   4   5     3769.39     3732.76     94.64 o 
   3   4   5      304.81      300.64     29.70 o 
   4   4   5     2639.28     2624.66     60.95 o 
   5   4   5     2397.20     2283.00     54.60 o 
   6   4   5      828.34      896.88     37.64 o 
   7   4   5       34.34       11.59     10.40 o 
   8   4   5      110.95      129.48     21.79 o 
   9   4   5      769.10      801.19     92.91 o 
  10   4   5       48.15      125.59     40.34 o 
  11   4   5       10.00      -15.25     13.02 o 
 -11   5   5       47.27       33.23     13.31 o 
 -10   5   5       17.25       -3.69      8.65 o 
  -9   5   5        6.70       -7.70     10.65 o 
  -8   5   5      471.30      488.16     28.37 o 
  -7   5   5       58.52       82.01     10.67 o 
  -6   5   5      476.09      445.70     22.10 o 
  -5   5   5      414.18      425.95     18.89 o 
  -4   5   5     1483.71     1591.44     44.78 o 
  -3   5   5       26.99       10.38      9.51 o 
  -2   5   5     2547.29     2540.64     58.72 o 
  -1   5   5     8605.75     8704.23     89.04 o 
   0   5   5    13421.61    13195.28    107.32 o 
   1   5   5      753.56      757.61     30.22 o 
   2   5   5     3591.60     3600.80     95.81 o 
   3   5   5     2051.64     2086.11    115.96 o 
   4   5   5     3629.20     3656.07    163.51 o 
   5   5   5       30.09       13.25      9.22 o 
   6   5   5      456.65      469.25     40.98 o 
   7   5   5        0.13       11.75     20.17 o 
   8   5   5       35.77       41.35     17.00 o 
   9   5   5      298.17      398.16     69.28 o 
  10   5   5      327.89      393.60     71.56 o 
 -10   6   5       90.19       75.71     26.47 o 
  -9   6   5      172.41      199.42     20.01 o 
  -8   6   5      175.84      178.22     35.05 o 
  -7   6   5      954.67      987.54     34.56 o 
  -6   6   5       35.06       23.15      6.05 o 
  -5   6   5      848.42      809.11     29.76 o 
  -4   6   5      938.72      930.08     29.83 o 
  -3   6   5     4342.95     4322.23     93.56 o 
  -2   6   5       33.03       34.98      7.27 o 
  -1   6   5      961.96      874.74     26.15 o 
   0   6   5      450.87      431.48     18.99 o 
   1   6   5     3114.58     3207.21     96.24 o 
   2   6   5     1039.94     1013.26     23.87 o 
   3   6   5      392.76      386.71     25.69 o 
   4   6   5      241.51      214.83     29.48 o 
   5   6   5     2134.74     2224.26     91.26 o 
   6   6   5       49.19       69.52     19.38 o 
   7   6   5      176.18      163.25     48.72 o 
   8   6   5      146.92       94.88     23.60 o 
   9   6   5      278.43      416.42     73.08 o 
  10   6   5      136.05      182.69     51.00 o 
 -10   7   5      208.95      223.62     26.48 o 
  -9   7   5      514.04      518.19     38.21 o 
  -8   7   5      306.53      281.46     27.04 o 
  -7   7   5      305.27      291.62     22.70 o 
  -6   7   5      183.65      177.49     15.29 o 
  -5   7   5      575.86      549.69     24.94 o 
  -4   7   5      697.92      750.70     27.24 o 
  -3   7   5      123.57      115.81      9.66 o 
  -2   7   5     1151.36     1107.70     46.35 o 
  -1   7   5      408.00      462.66     20.71 o 
   0   7   5     1488.05     1373.44     36.68 o 
   1   7   5      126.67      125.69     12.11 o 
   2   7   5      813.99      827.09     21.51 o 
   3   7   5     1172.59     1178.57     66.95 o 
   4   7   5      541.24      531.92     47.11 o 
   5   7   5      511.51      541.83     48.19 o 
   6   7   5       26.29       57.42     19.02 o 
   7   7   5      839.79      836.49     62.95 o 
   8   7   5       11.75       16.39     22.45 o 
   9   7   5        2.83      -11.42     25.12 o 
  -9   8   5       26.05       50.24     35.01 o 
  -8   8   5        0.30        6.85     22.07 o 
  -7   8   5      103.26      135.28     51.76 o 
  -6   8   5     1421.73     1492.22     68.24 o 
  -5   8   5      542.46      506.17     39.19 o 
  -4   8   5      661.14      664.70     40.89 o 
  -3   8   5      116.12      107.48     15.22 o 
  -2   8   5     1207.73     1289.69     53.08 o 
  -1   8   5       48.74       40.59     11.21 o 
   0   8   5     2757.47     2728.46     64.14 o 
   1   8   5       91.06       98.60     14.06 o 
   2   8   5     1957.13     1917.07     48.46 o 
   3   8   5       63.82       42.49     18.02 o 
   4   8   5     1105.50     1081.25     69.49 o 
   5   8   5       16.27       27.74     13.23 o 
   6   8   5      435.63      458.26     65.48 o 
   7   8   5        0.05        6.60     17.13 o 
   8   8   5      421.97      444.83     50.84 o 
  -8   9   5       77.16       84.49     40.34 o 
  -7   9   5      227.54      358.55     65.47 o 
  -6   9   5      116.14       90.93     19.36 o 
  -5   9   5     1329.34     1340.93     67.21 o 
  -4   9   5      305.31      312.78     29.89 o 
  -3   9   5      138.13      109.35     15.43 o 
  -2   9   5        0.60        0.09      8.05 o 
  -1   9   5      604.32      622.55     33.46 o 
   0   9   5        8.58       -1.72      7.64 o 
   1   9   5      762.62      790.73     46.72 o 
   2   9   5      117.42       94.40     18.84 o 
   3   9   5      510.39      478.56     70.43 o 
   4   9   5       33.41       10.44     20.55 o 
   5   9   5       36.93       36.30     15.28 o 
   6   9   5       23.17       -8.49     17.74 o 
   7   9   5      789.58      859.60     70.86 o 
  -6  10   5       93.49       59.19     17.42 o 
  -5  10   5       43.26       29.83     25.98 o 
  -4  10   5        1.27       32.75     13.41 o 
  -3  10   5      929.12      931.99     83.95 o 
  -2  10   5      239.23      229.05     20.09 o 
  -1  10   5       71.67       72.65     13.31 o 
   0  10   5       48.99       40.98     10.67 o 
   1  10   5     1190.34     1300.95     63.25 o 
   2  10   5      123.80       92.87     19.30 o 
   3  10   5        0.44      -10.89     14.63 o 
   4  10   5      189.24      149.55     30.83 o 
   5  10   5      365.43      374.86     46.84 o 
  -4  11   5      389.42      420.92     41.37 o 
  -3  11   5       79.82       90.47     17.58 o 
  -2  11   5        9.55       18.41     22.83 o 
  -1  11   5       23.69       43.08     18.65 o 
   0  11   5      391.49      414.71     48.95 o 
   1  11   5        7.60       -2.53     13.42 o 
   2  11   5       48.27       63.28     21.32 o 
   3  11   5       62.96       47.78     22.08 o 
 -12   0   6      221.84      170.76     41.49 o 
 -10   0   6       39.18       58.97     18.20 o 
  -8   0   6     1323.75     1296.79     65.72 o 
  -6   0   6     5840.67     5270.34    243.01 o 
  -4   0   6     8524.73     8039.92     75.18 o 
  -2   0   6    10949.76    11216.85    173.94 o 
   0   0   6     9677.83     9106.30    213.40 o 
   2   0   6    13160.11    14017.12    119.36 o 
   4   0   6     3809.55     4122.76    127.02 o 
   6   0   6     7404.69     7688.75    199.49 o 
   8   0   6     1131.48     1099.06     57.58 o 
  10   0   6      525.47      599.34     48.09 o 
 -12   1   6        3.47        8.16     15.05 o 
 -11   1   6      324.17      324.34     27.49 o 
 -10   1   6     1222.61     1319.92     52.12 o 
  -9   1   6     2068.30     2264.42     64.80 o 
  -8   1   6      117.20       89.81     12.41 o 
  -7   1   6     1510.90     1408.83     46.12 o 
  -6   1   6     3286.55     3215.14     41.03 o 
  -5   1   6     1504.56     1514.46     27.59 o 
  -4   1   6     3354.30     3343.01     58.18 o 
  -3   1   6     2923.22     2729.44     36.97 o 
  -2   1   6     5571.05     5568.15     71.11 o 
  -1   1   6      561.21      560.71     18.85 o 
   0   1   6     2103.06     2102.04     34.86 o 
   1   1   6    14667.92    14134.62    130.23 o 
   2   1   6      808.28      717.27     21.83 o 
   3   1   6      232.30      228.39     11.95 o 
   4   1   6        3.18       -0.33      4.75 o 
   5   1   6     5827.79     5987.71     93.78 o 
   6   1   6      134.39      155.95     17.10 o 
   7   1   6      481.65      445.50     29.34 o 
   8   1   6       18.24       22.35      9.67 o 
   9   1   6      277.45      302.39     19.73 o 
  10   1   6       49.13       37.99     15.87 o 
  11   1   6      267.77      281.39     36.52 o 
 -12   2   6       13.10       13.00     13.31 o 
 -11   2   6       20.18       10.06     10.43 o 
 -10   2   6      228.83      205.45     22.09 o 
  -9   2   6      535.43      501.19     31.31 o 
  -8   2   6        1.26      -11.83     11.00 o 
  -7   2   6      177.40      200.69     11.77 o 
  -6   2   6      472.24      410.24     15.56 o 
  -5   2   6     4694.21     4694.59     63.02 o 
  -4   2   6     2962.59     2931.33     43.47 o 
  -3   2   6     1683.69     1927.79     34.48 o 
  -2   2   6        2.26        8.83      3.91 o 
  -1   2   6    18084.84    18087.00    176.64 o 
   0   2   6      359.97      337.46     12.99 o 
   1   2   6      118.71      133.75      7.65 o 
   2   2   6     1452.81     1487.72     28.76 o 
   3   2   6     9161.28     8983.51     65.44 o 
   4   2   6        0.11        7.06      3.11 o 
   5   2   6      104.42       79.55     12.65 o 
   6   2   6     2749.57     2888.35     68.47 o 
   7   2   6     1608.93     1751.56     45.08 o 
   8   2   6      972.56     1006.42     36.57 o 
   9   2   6      241.88      197.41     26.89 o 
  10   2   6      173.92      112.66     36.54 o 
  11   2   6      113.71      115.12     26.00 o 
 -12   3   6       81.88       67.89     15.00 o 
 -11   3   6       73.37       61.47     22.41 o 
 -10   3   6      464.53      501.40     32.65 o 
  -9   3   6      644.69      709.69     36.52 o 
  -8   3   6      535.63      492.93     29.06 o 
  -7   3   6      322.17      304.33     13.09 o 
  -6   3   6     7457.25     7554.25     89.94 o 
  -5   3   6      755.52      804.42     24.71 o 
  -4   3   6      724.93      696.88     20.90 o 
  -3   3   6     1272.48     1317.40     35.03 o 
  -2   3   6    28934.77    29341.05    389.85 o 
  -1   3   6      453.20      562.46     18.83 o 
   0   3   6     5525.20     5550.05     53.28 o 
   1   3   6       49.11       44.58      4.04 o 
   2   3   6     2136.94     1975.20     41.95 o 
   3   3   6        2.14        6.68      3.41 o 
   4   3   6     1434.58     1285.05     32.08 o 
   5   3   6       17.49       17.58      4.19 o 
   6   3   6      436.20      465.44     19.01 o 
   7   3   6      247.03      255.88     18.41 o 
   8   3   6      611.20      614.21     46.73 o 
   9   3   6      339.65      307.84     34.38 o 
  10   3   6       56.76      -14.46     22.83 o 
  11   3   6       15.63       -0.82     13.42 o 
 -11   4   6      257.75      296.98     27.07 o 
 -10   4   6      186.30      173.21     20.44 o 
  -9   4   6      672.88      668.32     35.59 o 
  -8   4   6      678.02      655.87     33.41 o 
  -7   4   6        1.03       -1.23      4.19 o 
  -6   4   6      207.93      188.76     12.33 o 
  -5   4   6     4467.71     4497.27     64.88 o 
  -4   4   6     4800.95     4835.31     75.05 o 
  -3   4   6     1328.46     1363.51     38.55 o 
  -2   4   6     6483.14     6495.94    104.48 o 
  -1   4   6     6317.02     6117.67     65.33 o 
   0   4   6     5152.70     5085.30     61.15 o 
   1   4   6      657.80      737.34     26.20 o 
   2   4   6     4157.51     3981.08    103.69 o 
   3   4   6     3675.70     3232.06    204.13 o 
   4   4   6     2551.24     2601.13     87.58 o 
   5   4   6        8.01       12.82      7.03 o 
   6   4   6      152.81      157.55     24.15 o 
   7   4   6      370.12      413.28     49.87 o 
   8   4   6        2.94        9.83     14.08 o 
   9   4   6        6.10       11.35     12.07 o 
  10   4   6      196.35      189.55     46.44 o 
 -11   5   6       43.74       34.73     12.92 o 
 -10   5   6      103.17      113.07     15.80 o 
  -9   5   6      268.55      258.32     25.49 o 
  -8   5   6       45.81       38.37      8.91 o 
  -7   5   6     4087.28     4101.71     70.34 o 
  -6   5   6      221.88      205.15     15.18 o 
  -5   5   6      405.21      417.10     21.16 o 
  -4   5   6       10.90       -1.38      7.86 o 
  -3   5   6     9861.80     9796.57    183.22 o 
  -2   5   6      241.48      214.74     16.91 o 
  -1   5   6     2450.47     2415.02     40.67 o 
   0   5   6       11.24       17.15      5.37 o 
   1   5   6     2036.92     1952.82     46.22 o 
   2   5   6     1143.10     1084.65     43.82 o 
   3   5   6      179.56      169.19     24.06 o 
   4   5   6      108.07      116.33     20.93 o 
   5   5   6     2190.39     2291.78     89.68 o 
   6   5   6       30.60       -4.72     14.92 o 
   7   5   6      751.52      746.84     54.50 o 
   8   5   6       39.10       22.53     13.93 o 
   9   5   6      185.13      181.94     47.20 o 
  10   5   6        7.25        1.52     22.07 o 
 -10   6   6       19.66       12.51     14.87 o 
  -9   6   6      254.25      234.94     21.44 o 
  -8   6   6     1782.02     1837.11     50.41 o 
  -7   6   6      106.16       91.68     11.66 o 
  -6   6   6      110.25       83.64     14.03 o 
  -5   6   6     1683.13     1697.56     44.02 o 
  -4   6   6      379.28      346.10     28.04 o 
  -3   6   6       93.30      101.91     15.77 o 
  -2   6   6     3434.54     3463.69     62.75 o 
  -1   6   6        0.99        1.29      4.23 o 
   0   6   6     4569.33     4494.72     63.72 o 
   1   6   6      265.48      281.14     16.98 o 
   2   6   6     3937.62     3872.71     95.60 o 
   3   6   6       21.91       21.34     22.45 o 
   4   6   6     2893.91     2779.29    158.75 o 
   5   6   6      176.77      194.49     34.64 o 
   6   6   6      179.88      163.13     27.69 o 
   7   6   6      110.83       98.39     57.09 o 
   8   6   6        0.94       -1.35     12.22 o 
   9   6   6       10.36       32.73     19.79 o 
 -10   7   6      192.10      164.65     24.99 o 
  -9   7   6       55.51       53.01     14.24 o 
  -8   7   6      146.31      143.65     17.08 o 
  -7   7   6      694.76      723.23     36.56 o 
  -6   7   6      209.36      220.45     17.70 o 
  -5   7   6      453.22      458.08     23.38 o 
  -4   7   6      677.15      676.85     26.84 o 
  -3   7   6     3228.82     3400.65     75.03 o 
  -2   7   6       91.51      115.75     13.63 o 
  -1   7   6     2468.63     2441.79     46.70 o 
   0   7   6     4840.79     4912.08     76.18 o 
   1   7   6     1173.28     1110.48     36.85 o 
   2   7   6     1255.75     1152.62     36.02 o 
   3   7   6        4.08       -4.60     26.26 o 
   4   7   6      977.93     1057.94     66.98 o 
   5   7   6      324.80      370.38     40.64 o 
   6   7   6      143.32      146.77     28.07 o 
   7   7   6      331.52      389.92     43.58 o 
   8   7   6      144.36      170.52     44.53 o 
   9   7   6       98.48      109.61     38.82 o 
  -9   8   6      221.85      191.07     49.48 o 
  -8   8   6       36.81       41.10     19.03 o 
  -7   8   6       54.30       42.24     17.76 o 
  -6   8   6      315.84      346.21     39.43 o 
  -5   8   6     2772.99     2853.41     92.17 o 
  -4   8   6       31.44       36.40     10.27 o 
  -3   8   6      321.28      322.60     31.21 o 
  -2   8   6       28.75       27.87      8.88 o 
  -1   8   6     3488.32     3653.22     75.97 o 
   0   8   6        1.35        2.08      7.91 o 
   1   8   6       48.38       49.56     14.94 o 
   2   8   6      121.36      117.50     31.21 o 
   3   8   6     1557.41     1601.55     83.94 o 
   4   8   6        3.76       17.89     33.87 o 
   5   8   6      760.18      756.02     61.36 o 
   6   8   6        8.35        2.84     12.79 o 
   7   8   6      480.18      587.25     56.65 o 
   8   8   6       52.76       63.78     21.94 o 
  -7   9   6       12.34       17.78     30.45 o 
  -6   9   6      572.67      595.65     46.35 o 
  -5   9   6        9.65       14.62     11.07 o 
  -4   9   6      176.40      170.44     20.64 o 
  -3   9   6      149.15      191.13     20.83 o 
  -2   9   6      540.47      514.10     31.18 o 
  -1   9   6      132.13      154.44     17.65 o 
   0   9   6     1365.11     1389.51     48.79 o 
   1   9   6      505.28      514.65     38.72 o 
   2   9   6        5.97       14.80     24.36 o 
   3   9   6        1.68       21.18     15.72 o 
   4   9   6      406.82      411.41     46.29 o 
   5   9   6      151.18      181.64     32.08 o 
   6   9   6       15.99       10.55     14.46 o 
  -6  10   6      323.35      337.96     36.89 o 
  -5  10   6      296.71      289.89     34.34 o 
  -4  10   6     1315.44     1398.60     70.38 o 
  -3  10   6       64.62       68.14     13.35 o 
  -2  10   6      239.11      236.50     22.51 o 
  -1  10   6      185.41      147.38     21.76 o 
   0  10   6      758.52      780.22     49.29 o 
   1  10   6       11.13        4.33     12.15 o 
   2  10   6      203.10      236.92     35.25 o 
   3  10   6       98.43       61.72     19.48 o 
   4  10   6        0.78      -21.43     17.19 o 
   5  10   6      158.74      176.39     32.28 o 
  -3  11   6      294.12      352.65     31.31 o 
  -2  11   6       23.81       37.86     20.68 o 
  -1  11   6       77.15       57.41     21.51 o 
   0  11   6        3.32        8.91     11.00 o 
   1  11   6     1299.08     1403.05     77.08 o 
   2  11   6       27.78       35.36     17.54 o 
 -11   0   7      706.55      794.52     61.38 o 
  -9   0   7      261.03      269.73     32.79 o 
  -7   0   7     7327.67     6468.88    474.03 o 
  -5   0   7      816.87      821.97     26.15 o 
  -3   0   7    14566.73    14577.52    342.19 o 
  -1   0   7        3.47        6.85     10.66 o 
   1   0   7    26312.15    26794.75    213.48 o 
   3   0   7     8958.42     9055.30    192.76 o 
   5   0   7     4861.12     5174.24    156.91 o 
   7   0   7      639.39      559.82     40.29 o 
   9   0   7      144.72      179.13     26.64 o 
  11   0   7       23.23       63.94     28.16 o 
 -12   1   7      468.24      510.62     36.67 o 
 -11   1   7      111.59      111.34     17.94 o 
 -10   1   7       72.30       78.97     15.29 o 
  -9   1   7     1356.21     1350.01     58.72 o 
  -8   1   7     1349.75     1357.85     48.58 o 
  -7   1   7       50.97       48.25      8.25 o 
  -6   1   7     1402.82     1413.09     32.24 o 
  -5   1   7     2887.63     2708.60     47.17 o 
  -4   1   7     7756.39     7888.70    128.11 o 
  -3   1   7      152.47      150.77     10.54 o 
  -2   1   7     6816.73     6630.70    146.21 o 
  -1   1   7     3830.44     3876.69     52.69 o 
   0   1   7     1041.39      925.53     24.96 o 
   1   1   7     1498.20     1557.92     26.97 o 
   2   1   7     4751.15     4976.98     55.56 o 
   3   1   7     2172.98     2091.61     37.20 o 
   4   1   7      631.18      559.31     28.76 o 
   5   1   7     3894.06     3788.15     78.27 o 
   6   1   7     3228.12     3347.33     76.78 o 
   7   1   7      270.38      298.57     24.86 o 
   8   1   7       85.25       35.27     11.00 o 
   9   1   7        1.06       -9.65      6.61 o 
  10   1   7      623.97      817.18     47.63 o 
  11   1   7       27.36       36.80     20.93 o 
 -12   2   7      215.13      205.16     23.54 o 
 -11   2   7      290.63      343.09     28.86 o 
 -10   2   7      723.19      725.14     39.72 o 
  -9   2   7       17.98       18.85     13.84 o 
  -8   2   7     1167.46     1120.70     33.14 o 
  -7   2   7     1685.32     1675.93     26.00 o 
  -6   2   7     4577.11     4537.98     54.22 o 
  -5   2   7      607.96      567.95     25.73 o 
  -4   2   7     2135.17     1983.73     41.79 o 
  -3   2   7     4418.78     4709.15     64.08 o 
  -2   2   7     8670.01     8707.80     76.27 o 
  -1   2   7      228.00      205.06      9.88 o 
   0   2   7     1975.63     1856.38     39.75 o 
   1   2   7     3638.07     3579.54     42.37 o 
   2   2   7     6927.66     7109.83     69.68 o 
   3   2   7      792.85      744.28     22.93 o 
   4   2   7     1472.88     1437.70     30.22 o 
   5   2   7      359.24      355.10     24.11 o 
   6   2   7      305.85      328.37     24.45 o 
   7   2   7     1143.05     1193.43     38.19 o 
   8   2   7      366.58      411.76     24.05 o 
   9   2   7        1.65        2.52     10.70 o 
  10   2   7        1.70       33.49     29.68 o 
  11   2   7      110.35       72.74     20.99 o 
 -12   3   7        0.52      -19.92     13.28 o 
 -11   3   7      300.71      310.00     29.45 o 
 -10   3   7      391.01      363.60     27.99 o 
  -9   3   7     1152.94     1117.55     46.71 o 
  -8   3   7      175.42      189.18     15.22 o 
  -7   3   7      130.33      141.68      9.50 o 
  -6   3   7        1.62        3.61      4.85 o 
  -5   3   7     4129.88     3932.92     57.54 o 
  -4   3   7      274.55      294.19     17.76 o 
  -3   3   7        0.39        1.89      5.79 o 
  -2   3   7     1907.65     2004.39     35.50 o 
  -1   3   7    11354.19    11498.31    110.12 o 
   0   3   7       13.82        2.35      2.76 o 
   1   3   7     2431.11     2605.23     32.14 o 
   2   3   7       37.83       48.96      9.12 o 
   3   3   7     4095.22     3914.97     88.76 o 
   4   3   7     1283.47     1327.89     24.02 o 
   5   3   7      621.35      556.66     14.43 o 
   6   3   7      804.19      797.05     22.04 o 
   7   3   7      324.11      360.32     26.72 o 
   8   3   7       19.47        9.16     23.60 o 
   9   3   7      217.13      267.25     33.05 o 
  10   3   7        0.78       -9.89     16.74 o 
  11   3   7       71.11       82.97     34.25 o 
 -11   4   7       83.20       45.25     12.36 o 
 -10   4   7      968.43     1060.97     48.21 o 
  -9   4   7       20.17        7.87     11.54 o 
  -8   4   7        7.17       -0.33      7.07 o 
  -7   4   7      359.80      329.74     20.06 o 
  -6   4   7     1558.07     1600.26     44.32 o 
  -5   4   7      341.13      346.76     25.17 o 
  -4   4   7     4159.81     4142.48     71.40 o 
  -3   4   7     7877.81     7799.71    108.84 o 
  -2   4   7     1090.34      938.25     35.43 o 
  -1   4   7      338.85      360.88     19.78 o 
   0   4   7     3754.52     3561.82     66.83 o 
   1   4   7     3412.76     3597.98     47.35 o 
   2   4   7      705.62      663.13     17.70 o 
   3   4   7     1675.17     1655.05     36.17 o 
   4   4   7     1020.14     1054.39     33.53 o 
   5   4   7       47.32       57.74     13.66 o 
   6   4   7       36.42       17.70     12.56 o 
   7   4   7      762.56      785.93     55.04 o 
   8   4   7      264.06      320.22     36.93 o 
   9   4   7      810.17      862.68     60.48 o 
  10   4   7        0.02       -2.28     17.51 o 
 -11   5   7       22.91       18.12      9.66 o 
 -10   5   7      154.62      159.88     21.54 o 
  -9   5   7       16.46        6.86      8.55 o 
  -8   5   7     3312.02     3431.50     68.60 o 
  -7   5   7      232.66      230.07     17.27 o 
  -6   5   7       35.59       35.33      6.52 o 
  -5   5   7      215.23      220.30     18.54 o 
  -4   5   7     3324.33     3384.99     68.18 o 
  -3   5   7      168.47      185.70     23.15 o 
  -2   5   7     4788.40     4854.75     67.63 o 
  -1   5   7      125.89      118.78      9.49 o 
   0   5   7     1859.03     1839.93     35.57 o 
   1   5   7      485.71      511.57     24.60 o 
   2   5   7     7048.30     6668.76    146.53 o 
   3   5   7      577.27      629.16     46.02 o 
   4   5   7      732.01      688.07     49.26 o 
   5   5   7      372.49      406.22     40.21 o 
   6   5   7     1118.93     1132.23     93.33 o 
   7   5   7        1.00       23.41     32.35 o 
   8   5   7       83.15       29.20     13.18 o 
   9   5   7       48.58       47.19     28.16 o 
  10   5   7       22.51        9.13     17.51 o 
 -10   6   7       24.15       29.78     11.06 o 
  -9   6   7       25.18       15.11     11.65 o 
  -8   6   7      316.82      307.35     21.45 o 
  -7   6   7     2849.77     2928.48     62.40 o 
  -6   6   7       54.09       57.81      8.98 o 
  -5   6   7      286.92      319.43     28.78 o 
  -4   6   7      278.18      278.71     25.68 o 
  -3   6   7     6935.01     7076.42    146.01 o 
  -2   6   7       25.34       29.81      6.26 o 
  -1   6   7     1309.32     1233.78     31.10 o 
   0   6   7      724.19      759.37     21.20 o 
   1   6   7     2656.92     2669.17     59.84 o 
   2   6   7       73.98       54.61     17.51 o 
   3   6   7      193.06      199.21     58.24 o 
   4   6   7      874.71      784.31     56.55 o 
   5   6   7      746.58      779.35     57.13 o 
   6   6   7       13.67       22.11     14.77 o 
   7   6   7      666.21      681.98     69.68 o 
   8   6   7       23.12       20.89     51.38 o 
   9   6   7      408.19      354.03     67.76 o 
 -10   7   7        0.00      -20.08     13.38 o 
  -9   7   7      293.26      328.74     30.85 o 
  -8   7   7     1490.68     1605.33     52.26 o 
  -7   7   7       26.49       19.76      8.90 o 
  -6   7   7        1.93       -4.17      7.70 o 
  -5   7   7      806.97      835.87     32.17 o 
  -4   7   7      873.63      949.05     49.47 o 
  -3   7   7      583.78      553.98     35.50 o 
  -2   7   7     1398.68     1454.11     46.06 o 
  -1   7   7      531.88      541.03     21.79 o 
   0   7   7       10.97       20.46      6.91 o 
   1   7   7      293.15      276.18     21.14 o 
   2   7   7     1930.20     1799.85     42.93 o 
   3   7   7     1152.12     1155.00    104.38 o 
   4   7   7      338.03      316.94     38.75 o 
   5   7   7      205.53      172.38     29.61 o 
   6   7   7      400.54      358.94     43.06 o 
   7   7   7      224.21      183.68     32.78 o 
   8   7   7        6.39       12.57     15.17 o 
  -9   8   7       19.97       54.80     34.25 o 
  -8   8   7      187.82      170.82     30.12 o 
  -7   8   7       25.47       45.82     17.66 o 
  -6   8   7     1229.41     1180.56     61.23 o 
  -5   8   7       22.05       24.75     14.98 o 
  -4   8   7      927.22      972.04     44.47 o 
  -3   8   7     1256.72     1248.60     42.73 o 
  -2   8   7      309.31      320.65     23.31 o 
  -1   8   7      640.35      604.60     39.35 o 
   0   8   7     1671.63     1768.59     52.01 o 
   1   8   7       10.36        3.82      6.91 o 
   2   8   7       92.66       61.68     32.73 o 
   3   8   7       40.59        5.03     20.55 o 
   4   8   7     1547.98     1568.20    104.02 o 
   5   8   7      189.49      189.92     32.02 o 
   6   8   7       60.94       29.15     39.96 o 
   7   8   7      154.34      225.94     36.33 o 
  -7   9   7        6.15       20.16     14.46 o 
  -6   9   7      571.18      567.69     45.56 o 
  -5   9   7      939.09      969.24     47.43 o 
  -4   9   7      537.53      550.17     35.22 o 
  -3   9   7        0.10       -8.58      8.57 o 
  -2   9   7      436.31      450.71     29.42 o 
  -1   9   7     1484.37     1543.44     52.69 o 
   0   9   7      459.66      452.01     36.59 o 
   1   9   7        0.20        5.94     10.96 o 
   2   9   7      137.73      110.55     38.44 o 
   3   9   7       14.67       10.04     12.79 o 
   4   9   7       12.87        3.60     17.54 o 
   5   9   7      165.97      168.22     40.73 o 
   6   9   7       68.05       50.86     18.20 o 
  -6  10   7      267.65      280.43     33.78 o 
  -5  10   7        7.74        4.50     17.03 o 
  -4  10   7       19.69       24.94     11.88 o 
  -3  10   7      551.30      576.19     33.30 o 
  -2  10   7       20.17       24.55      9.35 o 
  -1  10   7      426.32      491.75     39.31 o 
   0  10   7      176.01      188.29     31.52 o 
   1  10   7     1452.40     1551.23     70.62 o 
   2  10   7      216.58      200.94     33.88 o 
   3  10   7      166.92      207.19     35.72 o 
   4  10   7      249.24      231.38     36.76 o 
  -2  11   7      164.26      180.30     27.39 o 
  -1  11   7       13.63        7.53     15.77 o 
   0  11   7      345.05      337.83     34.59 o 
   1  11   7       66.99       99.60     21.32 o 
 -12   0   8      465.97      529.71     90.60 o 
 -10   0   8        3.92       -0.70     14.41 o 
  -8   0   8     2047.79     2008.25     85.07 o 
  -6   0   8     4641.73     4283.04     70.03 o 
  -4   0   8      872.25      853.23     42.68 o 
  -2   0   8    11707.77    11050.71    200.88 o 
   0   0   8     9388.79     9240.06    117.25 o 
   2   0   8     6341.02     5931.92    101.16 o 
   4   0   8      210.86      192.62     30.45 o 
   6   0   8     3090.96     2854.00     90.97 o 
   8   0   8     1416.68     1349.93     80.40 o 
  10   0   8      593.18      616.79     76.15 o 
 -12   1   8       12.81       14.92     11.49 o 
 -11   1   8      404.30      486.95     34.84 o 
 -10   1   8      773.45      822.70     42.79 o 
  -9   1   8        2.07        3.38      9.36 o 
  -8   1   8     1092.09     1017.57     28.77 o 
  -7   1   8     7241.30     6992.92     67.94 o 
  -6   1   8     2574.57     2515.62     37.44 o 
  -5   1   8     1040.98     1030.08     24.95 o 
  -4   1   8     5585.57     5892.01    119.75 o 
  -3   1   8    15305.49    15901.06    127.33 o 
  -2   1   8       13.29       10.29      5.55 o 
  -1   1   8      150.82      127.31     10.71 o 
   0   1   8     2735.46     2777.56     46.75 o 
   1   1   8     7978.25     7579.75     69.75 o 
   2   1   8     1643.05     1751.74     45.49 o 
   3   1   8     2733.12     2766.08     50.40 o 
   4   1   8     1004.40      897.09     30.06 o 
   5   1   8     5892.63     6144.26    102.48 o 
   6   1   8       18.71       22.70      9.03 o 
   7   1   8       50.01       36.48     11.10 o 
   8   1   8      128.28      121.29     17.27 o 
   9   1   8        2.67       14.94     10.03 o 
  10   1   8        0.92      -12.00     11.34 o 
  11   1   8       14.57        6.85     14.46 o 
 -12   2   8      141.93      132.17     19.55 o 
 -11   2   8        0.14      -13.22     10.49 o 
 -10   2   8      187.85      159.00     19.44 o 
  -9   2   8      219.19      202.45     20.59 o 
  -8   2   8      302.28      271.35     17.26 o 
  -7   2   8      113.20      101.63      7.98 o 
  -6   2   8      104.13       97.47     10.32 o 
  -5   2   8     2932.96     2797.81     53.37 o 
  -4   2   8       22.85       14.74      4.08 o 
  -3   2   8      173.77      149.00     17.34 o 
  -2   2   8     5628.19     5928.28     85.61 o 
  -1   2   8     3875.85     3870.94     65.13 o 
   0   2   8     5010.14     4949.09     70.31 o 
   1   2   8     4061.26     4318.12     50.47 o 
   2   2   8      537.61      555.21     21.34 o 
   3   2   8     7631.60     7891.28     80.26 o 
   4   2   8      195.18      207.54     12.15 o 
   5   2   8     1794.57     1681.61     40.35 o 
   6   2   8      145.84      147.87     17.27 o 
   7   2   8     3829.23     3982.65     91.27 o 
   8   2   8      170.05      154.41     19.46 o 
   9   2   8      319.31      291.78     28.85 o 
  10   2   8      603.51      691.41     87.57 o 
 -12   3   8       17.89       10.61     11.65 o 
 -11   3   8        3.45        5.50     14.61 o 
 -10   3   8      902.64      946.47     45.90 o 
  -9   3   8      243.26      242.91     25.03 o 
  -8   3   8       65.17       60.40      9.04 o 
  -7   3   8      811.40      835.65     30.07 o 
  -6   3   8     1539.33     1541.31     41.90 o 
  -5   3   8      526.72      536.54     25.43 o 
  -4   3   8     4591.07     4705.72     72.29 o 
  -3   3   8        7.25       13.22      3.28 o 
  -2   3   8     6151.50     6118.67     91.56 o 
  -1   3   8       34.47       36.71      6.15 o 
   0   3   8    11935.93    12530.28     88.43 o 
   1   3   8      284.50      382.73     13.50 o 
   2   3   8     3232.46     3240.67     50.63 o 
   3   3   8       69.01       72.35      7.38 o 
   4   3   8     3036.69     2951.42     44.31 o 
   5   3   8       59.60       67.34      6.90 o 
   6   3   8        1.55        2.34      3.48 o 
   7   3   8      128.57      113.60     15.75 o 
   8   3   8      531.58      540.06     46.39 o 
   9   3   8       71.70       41.59     14.67 o 
  10   3   8       18.67       28.16     28.92 o 
 -11   4   8       38.21       31.26     11.15 o 
 -10   4   8      381.49      327.87     27.63 o 
  -9   4   8      784.61      841.48     41.85 o 
  -8   4   8     1603.31     1569.53     45.90 o 
  -7   4   8      503.56      515.50     28.34 o 
  -6   4   8      394.83      378.40     27.18 o 
  -5   4   8     1909.40     2012.19     52.36 o 
  -4   4   8     1195.65     1249.41     39.89 o 
  -3   4   8        4.06        6.67      5.19 o 
  -2   4   8     1587.09     1640.79     41.69 o 
  -1   4   8      629.06      582.27     27.29 o 
   0   4   8       65.05       68.83      9.23 o 
   1   4   8     2356.88     2342.77     34.72 o 
   2   4   8     6162.50     6227.10     51.98 o 
   3   4   8     1194.63     1149.97     49.96 o 
   4   4   8        0.17       -2.65      5.83 o 
   5   4   8     1011.33      960.11     37.88 o 
   6   4   8     1010.64     1013.69     61.83 o 
   7   4   8      746.72      817.82     71.21 o 
   8   4   8       40.32       63.92     21.13 o 
   9   4   8      133.46      136.85     25.89 o 
  10   4   8        0.10       16.74     25.88 o 
 -11   5   8      298.57      342.00     29.41 o 
 -10   5   8      224.02      230.96     23.82 o 
  -9   5   8      103.96      114.71     15.65 o 
  -8   5   8       92.51       85.76     11.81 o 
  -7   5   8     1854.04     1867.08     49.88 o 
  -6   5   8        2.32       -3.27      8.00 o 
  -5   5   8      234.47      245.11     19.38 o 
  -4   5   8      334.43      320.23     22.04 o 
  -3   5   8     8395.83     8322.70    107.70 o 
  -2   5   8      873.94      901.13     29.46 o 
  -1   5   8      868.44      929.21     29.23 o 
   0   5   8      305.79      299.83     15.33 o 
   1   5   8     6329.32     5991.08    105.98 o 
   2   5   8     1313.31     1260.40     32.66 o 
   3   5   8      267.24      306.52     33.33 o 
   4   5   8      288.49      243.58     32.36 o 
   5   5   8      495.42      478.44     44.30 o 
   6   5   8       13.19        9.69     15.22 o 
   7   5   8     1282.24     1245.64    134.10 o 
   8   5   8       10.34       32.35     16.36 o 
   9   5   8      116.99      223.79     51.00 o 
 -10   6   8      150.87      135.58     24.94 o 
  -9   6   8      122.79      107.20     15.73 o 
  -8   6   8     1440.81     1535.50     47.97 o 
  -7   6   8      523.13      528.75     27.30 o 
  -6   6   8      919.70      904.21     38.85 o 
  -5   6   8     1734.45     1639.51     63.18 o 
  -4   6   8      759.16      823.33     49.18 o 
  -3   6   8     2428.88     2597.34     74.39 o 
  -2   6   8      764.66      775.57     26.74 o 
  -1   6   8     3222.62     3259.61     51.55 o 
   0   6   8       57.33       59.07      6.97 o 
   1   6   8       22.56       21.28      9.52 o 
   2   6   8     6412.38     6103.93     76.58 o 
   3   6   8      212.63      138.07     57.86 o 
   4   6   8       67.08       63.58     35.01 o 
   5   6   8      157.49      138.19     25.30 o 
   6   6   8     2333.96     2283.48    102.41 o 
   7   6   8       14.38       15.71     15.07 o 
   8   6   8       88.92       96.61     23.37 o 
   9   6   8        3.17        5.33     25.12 o 
  -9   7   8       66.74       53.35     11.74 o 
  -8   7   8      375.73      401.91     25.42 o 
  -7   7   8      445.41      441.40     28.91 o 
  -6   7   8      673.12      682.79     31.20 o 
  -5   7   8       19.17        7.75      9.12 o 
  -4   7   8      141.64      147.47     20.42 o 
  -3   7   8     2875.01     2783.97     65.31 o 
  -2   7   8      228.36      193.48     17.70 o 
  -1   7   8       76.11       43.15     10.59 o 
   0   7   8       69.18       59.35     10.45 o 
   1   7   8     1597.36     1580.83     49.81 o 
   2   7   8       19.87       -0.42     11.49 o 
   3   7   8      335.83      346.39     39.79 o 
   4   7   8     1336.63     1348.20     78.61 o 
   5   7   8       13.67       16.41     16.58 o 
   6   7   8       40.56       94.79     49.48 o 
   7   7   8      294.63      275.41     38.95 o 
   8   7   8      204.91      171.21     32.72 o 
  -8   8   8       80.47       76.21     21.26 o 
  -7   8   8        0.02      -13.61     12.26 o 
  -6   8   8      306.17      278.86     31.02 o 
  -5   8   8     1654.00     1671.33     75.26 o 
  -4   8   8      148.82      118.81     16.59 o 
  -3   8   8      316.32      335.27     24.53 o 
  -2   8   8       25.89        9.17      9.56 o 
  -1   8   8     4353.39     4446.19     84.79 o 
   0   8   8       13.91        1.78      6.54 o 
   1   8   8      275.59      272.45     39.97 o 
   2   8   8      714.89      690.39     56.17 o 
   3   8   8      687.54      714.52     62.83 o 
   4   8   8        5.32        3.84     12.24 o 
   5   8   8       40.48       72.85     21.89 o 
   6   8   8        1.32      -13.81     16.44 o 
   7   8   8       63.09       67.05     21.13 o 
  -7   9   8      101.77      141.94     24.02 o 
  -6   9   8      639.38      643.31     48.11 o 
  -5   9   8        1.61        9.08     10.25 o 
  -4   9   8      173.21      155.74     18.77 o 
  -3   9   8        5.07        7.80     10.68 o 
  -2   9   8      488.15      422.68     28.55 o 
  -1   9   8      767.39      719.13     40.01 o 
   0   9   8     1139.41     1157.98     57.77 o 
   1   9   8      397.33      344.86     42.26 o 
   2   9   8       43.96       28.25     14.26 o 
   3   9   8      140.05      142.04     68.13 o 
   4   9   8      368.75      466.13     51.24 o 
   5   9   8      155.02      166.93     31.70 o 
   6   9   8       22.68        5.78     19.79 o 
  -5  10   8      161.77      125.87     22.47 o 
  -4  10   8      168.69      140.35     18.68 o 
  -3  10   8        3.41        3.17      8.66 o 
  -2  10   8     1241.41     1277.07     62.66 o 
  -1  10   8      303.57      366.20     34.91 o 
   0  10   8      466.80      440.90     46.85 o 
   1  10   8       99.67      151.81     30.87 o 
   2  10   8      943.70      986.88     74.61 o 
   3  10   8       24.43       45.10     18.98 o 
   4  10   8        1.06       17.58     13.89 o 
  -1  11   8       89.52       55.52     14.52 o 
 -11   0   9       60.07       64.46     21.21 o 
  -9   0   9      623.70      600.65     49.98 o 
  -7   0   9     9104.94     9033.05     98.08 o 
  -5   0   9     1271.86     1255.53     49.00 o 
  -3   0   9    23198.04    23276.43    202.04 o 
  -1   0   9      264.08      268.03     31.22 o 
   1   0   9    14298.08    15054.87    252.42 o 
   3   0   9     2124.92     1919.30     96.16 o 
   5   0   9     4315.51     4253.92    154.44 o 
   7   0   9      183.38      153.08     23.19 o 
   9   0   9        1.34       39.33     18.27 o 
 -12   1   9      804.58      795.13     49.46 o 
 -11   1   9       80.54      100.40     17.27 o 
 -10   1   9      308.67      244.93     23.70 o 
  -9   1   9      170.95      134.14     17.68 o 
  -8   1   9     1121.54     1138.51     38.71 o 
  -7   1   9       53.68       49.45      6.40 o 
  -6   1   9     2746.98     2646.79     55.13 o 
  -5   1   9     3437.00     3549.08     59.09 o 
  -4   1   9     1579.76     1541.36     36.69 o 
  -3   1   9      219.37      219.57     13.57 o 
  -2   1   9    17314.68    17804.06    210.64 o 
  -1   1   9     1988.35     1823.94     48.04 o 
   0   1   9     4053.10     3870.04     68.08 o 
   1   1   9      749.90      691.85     22.75 o 
   2   1   9      110.20       63.30      8.87 o 
   3   1   9      806.73      841.88     29.89 o 
   4   1   9        0.30        1.73      5.59 o 
   5   1   9      564.05      500.21     30.97 o 
   6   1   9      205.16      168.43     18.82 o 
   7   1   9       74.10       64.27     14.27 o 
   8   1   9      689.94      611.62     39.41 o 
   9   1   9      111.70       96.13     15.44 o 
  10   1   9      375.70      414.35     45.13 o 
 -12   2   9      116.89      121.37     20.20 o 
 -11   2   9       79.32       76.55     17.01 o 
 -10   2   9      359.71      318.77     30.55 o 
  -9   2   9      546.97      553.15     34.39 o 
  -8   2   9      410.26      449.92     27.79 o 
  -7   2   9     2685.71     2739.84     60.36 o 
  -6   2   9      313.41      310.66     22.80 o 
  -5   2   9       33.90       31.45      4.53 o 
  -4   2   9     4467.63     4528.08     73.95 o 
  -3   2   9     1908.72     1859.53     51.80 o 
  -2   2   9     2844.06     2904.45     62.92 o 
  -1   2   9      341.15      327.66     14.82 o 
   0   2   9    17734.16    17831.33    151.41 o 
   1   2   9      397.07      393.92     16.63 o 
   2   2   9      870.56      913.76     29.20 o 
   3   2   9      996.02      950.30     30.06 o 
   4   2   9     3695.28     3633.05     85.48 o 
   5   2   9     2354.90     2357.08     54.47 o 
   6   2   9       77.49       70.66     12.60 o 
   7   2   9      144.81      148.59     19.58 o 
   8   2   9     1478.99     1598.82     63.01 o 
   9   2   9      333.77      373.14     32.63 o 
  10   2   9        3.79       38.82     27.40 o 
 -11   3   9        4.07       15.73      9.04 o 
 -10   3   9      262.41      215.37     23.04 o 
  -9   3   9     2227.14     2215.39     68.09 o 
  -8   3   9      108.82       92.66     16.15 o 
  -7   3   9       43.15       36.33     15.12 o 
  -6   3   9       34.93       33.30     11.17 o 
  -5   3   9     4011.51     4038.34     71.33 o 
  -4   3   9      240.92      248.00     17.45 o 
  -3   3   9       32.43       20.84      7.39 o 
  -2   3   9       60.23       98.52     12.12 o 
  -1   3   9     3235.50     3000.10     77.97 o 
   0   3   9      313.01      300.31     14.52 o 
   1   3   9     3079.86     3158.06     41.20 o 
   2   3   9      938.63      859.01     26.86 o 
   3   3   9     2612.17     2675.12     55.08 o 
   4   3   9        0.09        7.77      3.83 o 
   5   3   9     1335.17     1279.57     32.72 o 
   6   3   9      735.71      703.66     37.93 o 
   7   3   9      773.62      859.25     43.56 o 
   8   3   9     1190.69     1158.84     52.84 o 
   9   3   9        1.10        1.06     23.60 o 
  10   3   9       13.32       11.42     22.07 o 
 -11   4   9      768.04      753.65     46.06 o 
 -10   4   9      459.24      499.65     34.40 o 
  -9   4   9        4.26      -16.64     11.40 o 
  -8   4   9      110.95      114.04     13.22 o 
  -7   4   9      693.90      676.94     38.33 o 
  -6   4   9     1204.64     1233.34     43.15 o 
  -5   4   9      401.23      361.20     22.99 o 
  -4   4   9     1953.99     1904.72     36.40 o 
  -3   4   9     1968.19     1873.19     38.69 o 
  -2   4   9     1051.33     1059.93     59.06 o 
  -1   4   9     1889.82     1913.56     64.70 o 
   0   4   9     5623.23     5619.11     74.10 o 
   1   4   9     3497.71     3428.47     45.60 o 
   2   4   9      489.00      524.80     16.07 o 
   3   4   9      278.49      298.65     20.77 o 
   4   4   9     1430.01     1404.94     44.00 o 
   5   4   9      171.30      166.98     16.71 o 
   6   4   9       18.62       14.86      7.98 o 
   7   4   9       32.24       -0.38     11.30 o 
   8   4   9      295.35      361.15     41.12 o 
   9   4   9       34.31       44.43     22.07 o 
  10   4   9        9.59      -14.46     25.88 o 
 -11   5   9      152.33      206.71     24.27 o 
 -10   5   9      275.50      325.33     28.39 o 
  -9   5   9      137.73      143.57     17.88 o 
  -8   5   9      980.16     1021.39     48.68 o 
  -7   5   9      365.24      382.11     30.25 o 
  -6   5   9     1030.39     1079.01     42.60 o 
  -5   5   9      538.03      535.66     31.90 o 
  -4   5   9     3418.83     3397.45     56.20 o 
  -3   5   9        3.49       -2.49      5.73 o 
  -2   5   9     1057.74     1114.89     38.62 o 
  -1   5   9       10.68       10.64      5.62 o 
   0   5   9      302.37      315.23     22.74 o 
   1   5   9        1.51        1.35      2.74 o 
   2   5   9     5087.41     5009.07     70.50 o 
   3   5   9       58.47       35.45     15.28 o 
   4   5   9      204.67      162.66     26.00 o 
   5   5   9      360.24      360.78     39.26 o 
   6   5   9     2109.78     2120.69     97.14 o 
   7   5   9       76.50       73.00     31.59 o 
   8   5   9        2.24       18.27     28.16 o 
   9   5   9        4.34       19.03     23.60 o 
 -10   6   9       15.63        6.48      9.35 o 
  -9   6   9      204.04      207.63     21.71 o 
  -8   6   9      269.87      238.76     19.82 o 
  -7   6   9     1368.38     1336.37     44.64 o 
  -6   6   9      233.33      229.28     21.61 o 
  -5   6   9     1370.70     1330.41     57.46 o 
  -4   6   9      156.01      160.76     15.14 o 
  -3   6   9     4733.33     4857.38     89.32 o 
  -2   6   9       90.37       73.65     10.31 o 
  -1   6   9     1829.24     1861.38     44.87 o 
   0   6   9      313.61      292.05     15.34 o 
   1   6   9     5257.63     5164.18    121.86 o 
   2   6   9      816.74      802.21     35.34 o 
   3   6   9       40.01        6.80     14.08 o 
   4   6   9      422.85      365.49     41.41 o 
   5   6   9      460.36      444.54     46.30 o 
   6   6   9       56.51       35.74     17.89 o 
   7   6   9      534.14      554.05     53.23 o 
   8   6   9        3.93      -29.93     27.40 o 
  -9   7   9      267.73      245.58     23.56 o 
  -8   7   9      347.27      350.53     24.36 o 
  -7   7   9       71.79       31.28     14.07 o 
  -6   7   9      629.31      594.07     29.94 o 
  -5   7   9     1733.72     1749.66     69.81 o 
  -4   7   9      463.60      458.32     27.81 o 
  -3   7   9      666.74      677.49     32.50 o 
  -2   7   9      283.98      294.36     21.49 o 
  -1   7   9     6540.60     6498.41     97.85 o 
   0   7   9      129.55      120.18     15.77 o 
   1   7   9      409.75      361.17     23.96 o 
   2   7   9      292.81      328.08     38.80 o 
   3   7   9     1701.48     1773.49     89.45 o 
   4   7   9       55.11       29.82     15.58 o 
   5   7   9       18.27       35.39     16.82 o 
   6   7   9      330.77      360.61     44.93 o 
   7   7   9        0.18       20.94     13.02 o 
   8   7   9        0.66      -13.76     17.89 o 
  -8   8   9      629.99      625.83     57.66 o 
  -7   8   9        6.32       11.41     10.49 o 
  -6   8   9      584.07      534.73     42.46 o 
  -5   8   9      139.10      103.55     28.34 o 
  -4   8   9     1336.87     1397.82     46.11 o 
  -3   8   9        3.23        9.84      7.62 o 
  -2   8   9     1141.34     1085.85     54.43 o 
  -1   8   9        1.48       12.55      8.23 o 
   0   8   9     1168.09     1293.55     52.16 o 
   1   8   9      223.74      188.25     32.56 o 
   2   8   9       23.60        5.92     15.07 o 
   3   8   9       10.77       19.46     36.53 o 
   4   8   9      694.58      781.22     64.07 o 
   5   8   9       17.29       16.62     14.19 o 
   6   8   9       12.44       19.96     33.49 o 
   7   8   9        9.53       25.81     15.90 o 
  -7   9   9       67.81       30.01     18.04 o 
  -6   9   9      108.58      121.60     21.65 o 
  -5   9   9      770.14      773.25     43.87 o 
  -4   9   9       26.50       22.22     13.84 o 
  -3   9   9        6.75        9.57      7.98 o 
  -2   9   9      419.84      457.04     29.83 o 
  -1   9   9     1389.81     1378.86     62.82 o 
   0   9   9        3.05        9.56     18.10 o 
   1   9   9       61.28       86.43     23.39 o 
   2   9   9      240.14      211.61     40.73 o 
   3   9   9      561.98      559.94     81.86 o 
   4   9   9       81.12       90.42     26.68 o 
   5   9   9       60.80       84.84     23.58 o 
  -5  10   9        0.93      -20.61     13.74 o 
  -4  10   9      210.33      180.15     24.32 o 
  -3  10   9      334.22      348.26     29.72 o 
  -2  10   9      499.84      520.83     40.73 o 
  -1  10   9      183.98      179.76     24.74 o 
   0  10   9      101.45      143.90     29.14 o 
   1  10   9      175.33      140.25     30.83 o 
   2  10   9       72.69       61.79     28.54 o 
   3  10   9      570.03      530.90     56.26 o 
 -12   0  10       99.46       95.59     25.12 o 
 -10   0  10       58.55       45.40     13.53 o 
  -8   0  10      678.56      664.11     70.83 o 
  -6   0  10     2978.46     2990.04     79.19 o 
  -4   0  10       22.82       17.90      8.75 o 
  -2   0  10    15695.93    16165.21    258.76 o 
   0   0  10     3638.32     3887.15    122.38 o 
   2   0  10     6133.66     6171.17    174.85 o 
   4   0  10      891.94     1101.65     77.71 o 
   6   0  10     2384.74     2572.21     92.19 o 
   8   0  10      795.82      628.51     60.93 o 
  10   0  10      165.77      230.65     47.96 o 
 -12   1  10        0.15        1.89     11.20 o 
 -11   1  10      449.15      489.84     35.67 o 
 -10   1  10      266.94      242.74     24.68 o 
  -9   1  10      605.45      588.81     35.54 o 
  -8   1  10      131.32      143.06     15.57 o 
  -7   1  10     7227.96     7238.61     71.14 o 
  -6   1  10      113.82      103.41     11.32 o 
  -5   1  10      548.10      536.43     24.33 o 
  -4   1  10     3808.25     3864.34     59.54 o 
  -3   1  10    12464.61    12824.98    159.11 o 
  -2   1  10       31.51       60.32     11.55 o 
  -1   1  10      325.03      384.58     23.41 o 
   0   1  10      476.39      443.37     25.20 o 
   1   1  10     1133.11     1059.55     42.36 o 
   2   1  10      173.62      201.88     19.88 o 
   3   1  10     2390.64     2299.39     77.04 o 
   4   1  10     2613.67     2647.86     70.77 o 
   5   1  10        1.02        2.61      8.58 o 
   6   1  10        2.17       -5.70     10.21 o 
   7   1  10      432.61      472.92     50.41 o 
   8   1  10      426.93      422.29     33.83 o 
   9   1  10       20.88       56.30     11.96 o 
  10   1  10       17.83        8.37     12.18 o 
 -11   2  10       29.05       19.22     11.15 o 
 -10   2  10       35.65       34.53     15.27 o 
  -9   2  10     2333.19     2389.10     71.95 o 
  -8   2  10      664.85      692.85     35.91 o 
  -7   2  10        9.27        9.72      6.86 o 
  -6   2  10       10.76       18.02      4.03 o 
  -5   2  10     5870.99     5851.88    126.74 o 
  -4   2  10      454.82      477.89     24.62 o 
  -3   2  10        1.50        9.89      7.13 o 
  -2   2  10     4132.61     4084.43     78.20 o 
  -1   2  10     4237.11     4229.94     82.89 o 
   0   2  10      342.49      386.91     33.12 o 
   1   2  10     2001.93     2084.45     40.21 o 
   2   2  10     1072.16     1084.81     33.99 o 
   3   2  10     1235.34     1151.28     35.12 o 
   4   2  10        0.05        4.75      6.32 o 
   5   2  10     2388.80     2353.58     52.54 o 
   6   2  10      797.28      688.07     38.77 o 
   7   2  10        5.50       14.82      9.18 o 
   8   2  10      463.80      422.64     33.67 o 
   9   2  10      511.22      455.20     42.20 o 
  10   2  10       16.80       41.10     25.88 o 
 -11   3  10      265.47      259.96     26.63 o 
 -10   3  10      953.91     1023.86     49.59 o 
  -9   3  10       59.52       62.24     19.06 o 
  -8   3  10      618.04      650.59     37.29 o 
  -7   3  10      233.01      208.58     22.25 o 
  -6   3  10     1801.12     1798.02     59.70 o 
  -5   3  10        1.36        1.59      7.14 o 
  -4   3  10     4296.81     4156.74     72.09 o 
  -3   3  10      190.75      237.34     20.21 o 
  -2   3  10      186.53      164.08     16.67 o 
  -1   3  10     1521.73     1407.54     56.24 o 
   0   3  10    10476.10    10700.41     93.59 o 
   1   3  10      527.94      516.16     19.66 o 
   2   3  10       43.66       45.84      9.83 o 
   3   3  10       38.25       67.76      7.86 o 
   4   3  10     4084.31     4100.81     65.52 o 
   5   3  10       10.67       11.06      6.91 o 
   6   3  10      283.99      237.09     24.48 o 
   7   3  10       46.94       50.44     12.24 o 
   8   3  10      385.50      455.80     34.08 o 
   9   3  10       16.83       26.83     14.25 o 
  10   3  10       22.44       -0.76     19.79 o 
 -11   4  10       49.92       31.58     11.02 o 
 -10   4  10      284.16      270.76     25.75 o 
  -9   4  10      630.25      699.26     39.30 o 
  -8   4  10       26.11       18.25      9.17 o 
  -7   4  10       22.06       25.63      9.72 o 
  -6   4  10     1876.65     1898.55     54.71 o 
  -5   4  10     2901.59     2948.53     99.46 o 
  -4   4  10      467.93      455.15     25.58 o 
  -3   4  10        0.81       -1.05      7.96 o 
  -2   4  10     1469.21     1499.13     62.30 o 
  -1   4  10     3561.78     3591.26     91.98 o 
   0   4  10      356.07      371.45     17.41 o 
   1   4  10     1019.60     1020.35     28.95 o 
   2   4  10     2169.51     2171.03     42.65 o 
   3   4  10     1084.71     1127.64     30.46 o 
   4   4  10      683.28      644.47     31.71 o 
   5   4  10     1222.47     1119.81     44.45 o 
   6   4  10     1868.76     2026.19     93.03 o 
   7   4  10      472.82      514.25     49.86 o 
   8   4  10      136.07      125.20     27.24 o 
   9   4  10      134.61      204.89     42.63 o 
 -10   5  10      254.83      287.70     27.17 o 
  -9   5  10       52.93       40.02     11.41 o 
  -8   5  10       19.57        6.55      8.21 o 
  -7   5  10      730.73      791.27     44.58 o 
  -6   5  10      306.60      318.62     24.11 o 
  -5   5  10      117.15      111.10     10.48 o 
  -4   5  10      366.91      337.51     17.48 o 
  -3   5  10     1859.54     1823.30     74.80 o 
  -2   5  10      122.91      141.10     20.18 o 
  -1   5  10     1343.02     1365.13     50.47 o 
   0   5  10     1518.41     1527.82     51.67 o 
   1   5  10     4605.89     4677.39     62.60 o 
   2   5  10       29.33       28.75      4.19 o 
   3   5  10      684.68      634.04     32.40 o 
   4   5  10      433.99      467.20     44.40 o 
   5   5  10      766.62      781.66     58.95 o 
   6   5  10       22.23       19.93     14.81 o 
   7   5  10      108.00       87.38     23.41 o 
   8   5  10       73.87       80.65     21.89 o 
   9   5  10        9.52       39.58     31.21 o 
 -10   6  10      134.81      160.20     20.30 o 
  -9   6  10      147.83      109.57     16.34 o 
  -8   6  10      598.70      608.17     31.99 o 
  -7   6  10      360.97      317.13     25.51 o 
  -6   6  10     1987.61     1985.76     61.95 o 
  -5   6  10       40.97       50.60     10.37 o 
  -4   6  10      845.58      831.65     33.48 o 
  -3   6  10     1173.24     1167.54     43.26 o 
  -2   6  10     1575.78     1654.99     59.63 o 
  -1   6  10      150.74      149.35     23.29 o 
   0   6  10       50.27       30.90     11.68 o 
   1   6  10        5.49        0.81     10.42 o 
   2   6  10      701.60      673.42     53.85 o 
   3   6  10      298.13      315.78     37.39 o 
   4   6  10      408.01      393.79     43.61 o 
   5   6  10       10.75       23.41     18.65 o 
   6   6  10     1021.82     1105.64    118.83 o 
   7   6  10        0.04       11.05     28.16 o 
   8   6  10       77.42       50.10     28.92 o 
  -9   7  10       75.13       67.01     14.06 o 
  -8   7  10      821.61      804.51     37.11 o 
  -7   7  10      156.29      146.99     15.78 o 
  -6   7  10      393.68      378.50     47.94 o 
  -5   7  10        7.40       12.93     10.69 o 
  -4   7  10     1706.41     1724.57     52.44 o 
  -3   7  10      490.60      462.43     27.22 o 
  -2   7  10      177.01      156.45     15.79 o 
  -1   7  10     1291.08     1258.16     52.92 o 
   0   7  10      318.46      300.19     30.99 o 
   1   7  10      583.33      572.86     51.08 o 
   2   7  10      383.21      275.94     36.10 o 
   3   7  10      430.42      407.11     47.11 o 
   4   7  10      281.84      308.31     48.72 o 
   5   7  10        5.63       16.99     15.04 o 
   6   7  10       30.63       27.24     16.79 o 
   7   7  10       18.60       12.94     25.12 o 
  -8   8  10        4.72        0.21     12.79 o 
  -7   8  10       43.72       22.00     12.27 o 
  -6   8  10        2.86       -6.45     11.26 o 
  -5   8  10      939.14      943.33     74.59 o 
  -4   8  10      905.10      870.43     44.16 o 
  -3   8  10      349.40      346.31     24.97 o 
  -2   8  10       30.27       27.16      8.67 o 
  -1   8  10     2342.76     2168.41    117.11 o 
   0   8  10      209.85      164.56     29.84 o 
   1   8  10      825.45      808.44     83.40 o 
   2   8  10        0.18       -6.02     14.50 o 
   3   8  10      512.27      556.28     54.91 o 
   4   8  10      230.65      206.58     35.65 o 
   5   8  10      179.63      124.17     41.11 o 
   6   8  10      102.79      124.94     28.79 o 
  -6   9  10      462.32      429.99     40.06 o 
  -5   9  10        5.96       16.90     10.15 o 
  -4   9  10     1147.93     1180.83     53.30 o 
  -3   9  10      376.91      384.16     33.86 o 
  -2   9  10     1127.90     1042.79     45.00 o 
  -1   9  10      207.08      139.76     29.30 o 
   0   9  10      501.66      559.84     54.49 o 
   1   9  10       22.16       52.85     20.93 o 
   2   9  10        1.92      -11.97     16.27 o 
   3   9  10      132.89      102.05     35.40 o 
   4   9  10      366.57      343.05     45.22 o 
   5   9  10        1.89       -4.17     21.69 o 
  -4  10  10       10.61       14.30     14.17 o 
  -3  10  10       19.33       28.21     13.77 o 
  -2  10  10      567.27      604.93     57.88 o 
  -1  10  10      163.73      156.48     30.24 o 
   0  10  10       10.41      -32.52     21.68 o 
   1  10  10       87.08       56.50     20.67 o 
   2  10  10      643.75      653.05     71.58 o 
 -11   0  11      222.01      239.78     37.88 o 
  -9   0  11       28.73        0.76     19.79 o 
  -7   0  11     1593.64     1610.29     61.74 o 
  -5   0  11      205.81      218.91     23.39 o 
  -3   0  11     5707.10     5439.62    127.24 o 
  -1   0  11     2064.83     2284.72     99.97 o 
   1   0  11     2765.54     2807.97    120.66 o 
   3   0  11     1600.34     1409.00     90.73 o 
   5   0  11     1108.46     1286.44     66.16 o 
   7   0  11     3193.59     3322.96    112.76 o 
   9   0  11      222.65      354.44     40.86 o 
 -11   1  11        0.61      -10.05     14.44 o 
 -10   1  11      756.70      776.82     43.67 o 
  -9   1  11      985.15      932.02     64.77 o 
  -8   1  11      258.32      278.52     22.88 o 
  -7   1  11      729.31      754.78     37.16 o 
  -6   1  11     2570.97     2496.63     54.87 o 
  -5   1  11     1825.74     1907.51     48.35 o 
  -4   1  11        1.21        2.73      8.37 o 
  -3   1  11      645.69      721.17     46.10 o 
  -2   1  11     4786.65     4940.10     88.98 o 
  -1   1  11      888.16      916.81     37.93 o 
   0   1  11       38.35       56.45     10.00 o 
   1   1  11      574.09      537.27     26.25 o 
   2   1  11     6323.89     6076.10    152.41 o 
   3   1  11      171.85      158.48     18.34 o 
   4   1  11      259.43      264.22     23.92 o 
   5   1  11       31.96       34.96     14.72 o 
   6   1  11      105.24      139.75     19.69 o 
   7   1  11      103.02       96.40     16.62 o 
   8   1  11        1.93        2.62     10.08 o 
   9   1  11       22.03       37.19     10.49 o 
  10   1  11        5.41        7.00     10.79 o 
 -11   2  11       12.51       18.87     13.44 o 
 -10   2  11      168.41      170.23     21.13 o 
  -9   2  11      135.57      129.19     25.82 o 
  -8   2  11     1716.98     1620.78    103.28 o 
  -7   2  11      240.85      252.21     18.40 o 
  -6   2  11      265.75      293.33     24.00 o 
  -5   2  11      837.63      822.54     47.83 o 
  -4   2  11     6188.00     5910.51     83.29 o 
  -3   2  11     3349.37     3304.56     76.26 o 
  -2   2  11       89.22       63.40     11.65 o 
  -1   2  11      118.60      137.08     11.28 o 
   0   2  11    11323.72    12131.07    194.35 o 
   1   2  11      157.34      178.48     15.44 o 
   2   2  11      766.90      769.02     30.37 o 
   3   2  11      299.10      297.38     18.91 o 
   4   2  11     4631.41     4679.64     75.74 o 
   5   2  11      116.49       96.39     15.38 o 
   6   2  11       36.56       16.68      9.49 o 
   7   2  11      807.34      849.20     46.39 o 
   8   2  11      435.10      468.52     36.11 o 
   9   2  11      126.30      178.18     23.88 o 
 -11   3  11        0.51        3.74      9.59 o 
 -10   3  11        1.04      -17.12     11.41 o 
  -9   3  11     1102.80     1158.98     59.54 o 
  -8   3  11      275.48      277.31     25.33 o 
  -7   3  11      158.95      146.34     18.84 o 
  -6   3  11      905.46      895.59     43.62 o 
  -5   3  11     3985.44     4075.69     75.31 o 
  -4   3  11       20.89        9.65      6.45 o 
  -3   3  11      550.91      535.48     31.30 o 
  -2   3  11      568.90      569.51     31.45 o 
  -1   3  11     4553.82     4585.75     70.71 o 
   0   3  11      824.04      952.01     31.93 o 
   1   3  11     2202.36     2163.57     42.34 o 
   2   3  11      106.41      104.17     11.12 o 
   3   3  11      408.52      388.83     22.53 o 
   4   3  11      840.80      801.22     39.35 o 
   5   3  11     1188.43     1184.16     62.70 o 
   6   3  11      213.80      180.73     20.83 o 
   7   3  11      127.50      188.92     22.86 o 
   8   3  11        8.32       -2.85     10.24 o 
   9   3  11      377.20      345.30     42.78 o 
 -11   4  11      295.68      322.84     29.97 o 
 -10   4  11      224.50      275.55     26.12 o 
  -9   4  11      129.60       93.77     20.33 o 
  -8   4  11      610.97      559.91     37.41 o 
  -7   4  11      318.69      339.12     36.35 o 
  -6   4  11      761.61      732.42     35.04 o 
  -5   4  11      123.57      112.54     13.03 o 
  -4   4  11     2450.58     2449.07     66.62 o 
  -3   4  11      345.87      327.01     25.47 o 
  -2   4  11      403.92      370.12     32.31 o 
  -1   4  11     2859.63     2914.13    138.18 o 
   0   4  11     4273.47     4263.59     69.97 o 
   1   4  11     1262.97     1200.64     30.68 o 
   2   4  11        0.12        5.40      5.49 o 
   3   4  11     1093.75     1019.05     44.62 o 
   4   4  11     1905.39     1942.67     67.03 o 
   5   4  11      509.67      540.90     32.24 o 
   6   4  11      111.87       83.68     24.48 o 
   7   4  11       63.47       42.59     15.79 o 
   8   4  11      484.79      501.25     51.16 o 
   9   4  11       16.16        3.86     18.27 o 
 -10   5  11      174.91      168.47     20.99 o 
  -9   5  11      100.75      137.95     19.03 o 
  -8   5  11       95.33       46.59     13.11 o 
  -7   5  11        1.76       -5.54     10.92 o 
  -6   5  11     2321.33     2555.06     76.83 o 
  -5   5  11      200.66      231.26     20.49 o 
  -4   5  11      640.93      604.06     32.00 o 
  -3   5  11      475.34      471.15     39.01 o 
  -2   5  11     2916.40     3025.82     93.89 o 
  -1   5  11       46.31       28.61     11.80 o 
   0   5  11     1317.57     1224.31     54.34 o 
   1   5  11      518.57      509.53     19.30 o 
   2   5  11      978.70      971.86     28.81 o 
   3   5  11      260.75      203.19     29.59 o 
   4   5  11      321.13      284.98     36.34 o 
   5   5  11      234.38      184.74     50.63 o 
   6   5  11      977.28     1056.89     73.04 o 
   7   5  11       58.54       44.64     19.93 o 
   8   5  11       26.37       17.82     19.20 o 
  -9   6  11       71.27       42.63     13.07 o 
  -8   6  11       70.98       46.80      9.14 o 
  -7   6  11     1460.15     1591.40     57.90 o 
  -6   6  11       53.08       33.75     11.35 o 
  -5   6  11      295.68      278.07     26.98 o 
  -4   6  11     1009.47     1011.50     50.61 o 
  -3   6  11      346.32      393.85     37.50 o 
  -2   6  11       28.22       26.27     11.56 o 
  -1   6  11     5024.12     5079.91    103.81 o 
   0   6  11      346.43      334.56     26.99 o 
   1   6  11      977.94      889.61     39.14 o 
   2   6  11       23.10        1.92     16.75 o 
   3   6  11     1671.31     1526.49     85.07 o 
   4   6  11       23.69       17.04     17.19 o 
   5   6  11     1382.00     1432.43     85.93 o 
   6   6  11        6.11       18.55     16.82 o 
   7   6  11       12.45       32.39     16.64 o 
  -8   7  11       73.12       68.39     12.11 o 
  -7   7  11       28.89       13.97      7.98 o 
  -6   7  11      574.43      544.12     41.47 o 
  -5   7  11     1267.59     1243.24     66.41 o 
  -4   7  11      326.55      324.30     30.45 o 
  -3   7  11     1029.48     1041.52     53.73 o 
  -2   7  11      209.52      211.09     43.29 o 
  -1   7  11      206.77      198.75     21.88 o 
   0   7  11      468.54      442.60     30.97 o 
   1   7  11     2040.40     1930.53     95.20 o 
   2   7  11       46.56       55.05     19.35 o 
   3   7  11      413.66      415.36     47.11 o 
   4   7  11      129.15      102.56     26.23 o 
   5   7  11      185.14      180.10     31.62 o 
   6   7  11      118.29      175.36     32.84 o 
   7   7  11        4.96       13.89     23.98 o 
  -7   8  11        1.84        2.17     11.99 o 
  -6   8  11        7.49       18.38     16.17 o 
  -5   8  11      159.54      134.02     21.55 o 
  -4   8  11     1421.47     1445.03     57.80 o 
  -3   8  11        0.88        9.66      9.56 o 
  -2   8  11       58.76       43.03     16.06 o 
  -1   8  11        4.16       18.46     24.36 o 
   0   8  11     2183.59     2192.26    168.88 o 
   1   8  11      868.62      812.11     65.11 o 
   2   8  11        4.72        9.67     18.65 o 
   3   8  11        1.73        3.82     13.36 o 
   4   8  11      729.15      708.74     84.15 o 
   5   8  11      133.41      118.69     29.59 o 
  -6   9  11        1.07        6.02     10.92 o 
  -5   9  11      675.73      641.29     40.91 o 
  -4   9  11       43.13       60.87     15.23 o 
  -3   9  11      258.49      241.80     32.95 o 
  -2   9  11      137.02      147.61     57.09 o 
  -1   9  11      941.10      895.71     68.75 o 
   0   9  11        1.49      -11.18     13.81 o 
   1   9  11      411.61      463.37    103.55 o 
   2   9  11      575.96      563.93     57.49 o 
   3   9  11      283.65      361.26     49.15 o 
   4   9  11       52.52       43.97     32.73 o 
  -3  10  11      621.59      604.60     48.68 o 
  -2  10  11      146.98      128.14     35.40 o 
  -1  10  11        1.85       34.25     14.49 o 
   0  10  11       91.39       40.20     23.22 o 
   1  10  11       42.36       21.53     32.73 o 
 -10   0  12      704.72      657.81     61.30 o 
  -8   0  12      956.27      914.09     86.08 o 
  -6   0  12     1810.90     1916.61    100.64 o 
  -4   0  12     1074.42     1042.43     77.72 o 
  -2   0  12     2280.44     2143.97     74.98 o 
   0   0  12     1505.58     1517.26     83.87 o 
   2   0  12     7914.52     7882.39    217.21 o 
   4   0  12       31.10        7.72     10.48 o 
   6   0  12     2700.18     3018.71    149.14 o 
   8   0  12      177.14      124.11     40.73 o 
 -11   1  12      415.99      390.86     33.33 o 
 -10   1  12       11.60       10.11     20.21 o 
  -9   1  12        2.93       -6.96     20.55 o 
  -8   1  12     1369.26     1381.74     76.24 o 
  -7   1  12      567.80      551.46     27.07 o 
  -6   1  12      375.15      386.40     22.97 o 
  -5   1  12     4066.91     3972.15     73.55 o 
  -4   1  12     2102.83     2177.78     47.66 o 
  -3   1  12     3767.72     3571.36    113.10 o 
  -2   1  12        5.75       24.41     12.01 o 
  -1   1  12     1729.54     1583.84     52.78 o 
   0   1  12     1387.54     1320.99     46.83 o 
   1   1  12     2306.43     2523.87     64.10 o 
   2   1  12       55.74       58.21     15.17 o 
   3   1  12      151.64       95.38     14.85 o 
   4   1  12      633.11      683.75     39.25 o 
   5   1  12      177.69      154.21     20.34 o 
   6   1  12       16.16        9.16      9.93 o 
   7   1  12      277.77      273.70     31.32 o 
   8   1  12      135.77      161.64     19.54 o 
   9   1  12        0.02        0.67      9.06 o 
 -11   2  12        0.09      -17.91     11.94 o 
 -10   2  12      356.71      383.43     32.05 o 
  -9   2  12     1533.79     1576.55     84.30 o 
  -8   2  12      708.06      681.76     38.81 o 
  -7   2  12     1098.43     1077.70     38.95 o 
  -6   2  12      429.72      440.95     30.68 o 
  -5   2  12     2239.79     2141.30     52.10 o 
  -4   2  12      479.64      483.37     24.66 o 
  -3   2  12     4361.37     4640.63     92.68 o 
  -2   2  12      863.28      940.72     64.07 o 
  -1   2  12     4296.44     4447.72     88.29 o 
   0   2  12     1370.68     1373.00     50.87 o 
   1   2  12     2433.02     2328.22     55.05 o 
   2   2  12     1676.03     1768.12     59.76 o 
   3   2  12      721.53      792.98     40.96 o 
   4   2  12      215.60      168.86     20.39 o 
   5   2  12     1561.60     1628.70     61.31 o 
   6   2  12       61.53       75.56     14.47 o 
   7   2  12       31.12       15.08      9.82 o 
   8   2  12      247.08      234.25     26.76 o 
   9   2  12       31.71       44.57     18.02 o 
 -11   3  12       48.20       21.72     10.98 o 
 -10   3  12      134.84      116.49     21.39 o 
  -9   3  12       24.39       28.25     17.66 o 
  -8   3  12     3316.27     3402.27     89.99 o 
  -7   3  12      284.89      288.91     26.32 o 
  -6   3  12      495.92      559.09     35.62 o 
  -5   3  12        1.95        7.14      6.83 o 
  -4   3  12     6045.54     6038.80     92.01 o 
  -3   3  12       41.24       23.70      8.75 o 
  -2   3  12      549.72      457.20     30.04 o 
  -1   3  12       75.03       67.49      9.89 o 
   0   3  12     5459.77     5284.02     77.61 o 
   1   3  12      225.25      205.43     16.68 o 
   2   3  12      500.87      531.84     35.06 o 
   3   3  12      800.71      837.23     40.75 o 
   4   3  12     1173.87     1323.66     52.80 o 
   5   3  12       37.10       17.55      8.91 o 
   6   3  12       36.01        6.12     10.81 o 
   7   3  12       75.83       66.39     43.01 o 
   8   3  12       12.82       34.62     36.92 o 
   9   3  12       20.19       11.78     13.23 o 
 -10   4  12       93.31       60.20     20.20 o 
  -9   4  12      657.42      698.21     58.09 o 
  -8   4  12      113.75       97.46     17.65 o 
  -7   4  12       70.38      109.45     17.93 o 
  -6   4  12     1629.18     1623.42     55.67 o 
  -5   4  12     1421.60     1402.53     47.94 o 
  -4   4  12        0.01       -0.14     10.11 o 
  -3   4  12     1555.91     1621.18     58.37 o 
  -2   4  12     5030.00     5076.22    122.62 o 
  -1   4  12     1258.58     1234.75     58.59 o 
   0   4  12      387.97      365.62     21.56 o 
   1   4  12     1980.05     1882.42     54.70 o 
   2   4  12      719.82      720.89     36.30 o 
   3   4  12      350.09      356.50     25.86 o 
   4   4  12      103.71       75.26     14.73 o 
   5   4  12      635.16      605.82     54.45 o 
   6   4  12       19.60       40.28     17.13 o 
   7   4  12       30.98       -0.52     18.65 o 
   8   4  12       79.80       57.15     38.06 o 
 -10   5  12        8.35        6.64     10.99 o 
  -9   5  12      157.58      183.50     22.02 o 
  -8   5  12      173.51      179.99     23.51 o 
  -7   5  12     1827.56     1953.62     72.41 o 
  -6   5  12      330.56      348.55     25.89 o 
  -5   5  12       40.27       35.05      9.83 o 
  -4   5  12      192.69      159.05     17.48 o 
  -3   5  12      388.73      460.33     39.50 o 
  -2   5  12        0.50       16.19     13.70 o 
  -1   5  12     1215.03     1271.87     51.91 o 
   0   5  12      156.09      184.33     21.74 o 
   1   5  12     1316.30     1307.38     38.08 o 
   2   5  12      361.82      364.12     23.86 o 
   3   5  12     2076.87     2179.75    233.70 o 
   4   5  12       35.13       28.92     14.26 o 
   5   5  12     1081.41     1140.36     75.61 o 
   6   5  12        4.62       -6.19     15.72 o 
   7   5  12      219.43      213.17     34.98 o 
   8   5  12       24.07       13.10     14.29 o 
  -9   6  12       49.39       20.46     10.63 o 
  -8   6  12       55.59       22.91     10.72 o 
  -7   6  12      220.68      256.83     24.36 o 
  -6   6  12     2200.56     2170.39     67.45 o 
  -5   6  12        3.92       -6.90      9.52 o 
  -4   6  12      192.14      144.57     20.45 o 
  -3   6  12       18.06       37.76     15.07 o 
  -2   6  12     5151.62     5222.77    111.91 o 
  -1   6  12      278.80      319.12     34.48 o 
   0   6  12      132.45      149.45     18.45 o 
   1   6  12      209.24      268.08     36.56 o 
   2   6  12      231.55      208.29     32.63 o 
   3   6  12      156.51      212.85     34.88 o 
   4   6  12       35.31       11.85     12.88 o 
   5   6  12      226.19      228.59     36.50 o 
   6   6  12      303.93      406.47     62.05 o 
   7   6  12       75.71      102.62     28.92 o 
  -8   7  12      159.46      188.89     18.63 o 
  -7   7  12      803.89      847.41     52.66 o 
  -6   7  12       29.48       33.91     17.12 o 
  -5   7  12       11.24        5.42     12.53 o 
  -4   7  12     1778.47     1695.25     69.79 o 
  -3   7  12      739.30      789.62     46.74 o 
  -2   7  12        6.95       15.41     11.80 o 
  -1   7  12      754.24      754.98     42.75 o 
   0   7  12     1265.13     1251.51     78.11 o 
   1   7  12      531.48      535.31     52.09 o 
   2   7  12       23.74       22.44     26.26 o 
   3   7  12      257.65      241.73     58.62 o 
   4   7  12      230.46      228.14     35.33 o 
   5   7  12      161.43      214.32     37.14 o 
   6   7  12       37.31       -0.11     14.36 o 
  -7   8  12      160.24      157.70     27.78 o 
  -6   8  12        3.64        3.03     10.36 o 
  -5   8  12      775.77      884.13     54.32 o 
  -4   8  12      136.15       84.94     18.13 o 
  -3   8  12      385.63      380.46     35.40 o 
  -2   8  12       26.00       18.61      9.75 o 
  -1   8  12      368.85      321.34     41.66 o 
   0   8  12      140.44      125.85     27.20 o 
   1   8  12     1228.89     1327.66     87.99 o 
   2   8  12        0.28      -16.19     16.59 o 
   3   8  12      207.41      202.30     35.96 o 
   4   8  12       26.12        4.48     14.73 o 
   5   8  12      368.47      396.41     57.10 o 
  -5   9  12      106.27      127.83     19.94 o 
  -4   9  12      694.67      746.24     43.84 o 
  -3   9  12      248.49      272.78     40.90 o 
  -2   9  12        3.49        0.85     13.33 o 
  -1   9  12       49.24       63.84     24.06 o 
   0   9  12     1137.03     1141.60     80.51 o 
   1   9  12       81.01       58.37     23.22 o 
   2   9  12       26.53       25.17     18.02 o 
   3   9  12       29.11       14.27     15.17 o 
 -11   0  13      500.80      570.48     56.57 o 
  -9   0  13        0.62        5.33     15.98 o 
  -7   0  13     1033.97      940.05     52.13 o 
  -5   0  13     3438.40     3365.64    100.80 o 
  -3   0  13     5642.59     5347.79    114.90 o 
  -1   0  13     7686.02     7742.56    235.20 o 
   1   0  13     2381.35     2396.26     88.20 o 
   3   0  13     1402.67     1298.11     84.60 o 
   5   0  13       45.38       66.77     18.65 o 
   7   0  13     1159.57     1279.66     86.85 o 
   9   0  13        0.99      -15.52     39.96 o 
 -11   1  13       54.47       33.88     14.28 o 
 -10   1  13      580.10      546.52     54.35 o 
  -9   1  13      250.47      289.27     44.15 o 
  -8   1  13      939.31      987.53     65.98 o 
  -7   1  13      863.26      867.10     35.44 o 
  -6   1  13     1364.63     1400.39     45.58 o 
  -5   1  13     2740.82     2717.96     63.53 o 
  -4   1  13     1184.69     1179.80     35.94 o 
  -3   1  13     2074.25     2184.30     73.59 o 
  -2   1  13      195.84      143.37     16.62 o 
  -1   1  13       85.77      105.29     17.06 o 
   0   1  13      815.57      807.36     47.49 o 
   1   1  13      709.27      745.87     40.78 o 
   2   1  13     2011.99     2062.82     68.31 o 
   3   1  13       18.85        4.88      9.95 o 
   4   1  13      926.01      812.97     44.77 o 
   5   1  13       59.28       55.96     14.35 o 
   6   1  13     1544.31     1724.49     68.12 o 
   7   1  13      124.22      122.13     18.24 o 
   8   1  13        0.69        3.10      8.68 o 
   9   1  13       71.43       91.78     16.33 o 
 -11   2  13      351.12      371.98     33.67 o 
 -10   2  13        1.37       -9.85     13.53 o 
  -9   2  13      233.55      202.86     34.15 o 
  -8   2  13     1767.60     1906.80    210.75 o 
  -7   2  13       46.42       34.24      8.01 o 
  -6   2  13      166.74      148.68     19.06 o 
  -5   2  13      326.42      334.32     23.21 o 
  -4   2  13     4474.92     4487.84     76.41 o 
  -3   2  13      305.97      336.74     26.62 o 
  -2   2  13      182.67      244.75     22.39 o 
  -1   2  13     3000.87     2994.75     75.57 o 
   0   2  13     2980.21     3156.66     78.94 o 
   1   2  13     3512.35     3602.77     71.58 o 
   2   2  13      428.06      450.00     34.28 o 
   3   2  13      297.59      305.65     27.16 o 
   4   2  13     1507.29     1675.97     62.95 o 
   5   2  13      188.42      160.99     21.26 o 
   6   2  13      630.67      425.42     49.66 o 
   7   2  13      172.34      223.45     25.74 o 
   8   2  13      257.48      326.19     59.00 o 
 -10   3  13       11.68        3.40     13.51 o 
  -9   3  13      943.01     1035.08     71.32 o 
  -8   3  13        1.92       13.80     14.06 o 
  -7   3  13      250.61      301.86     29.87 o 
  -6   3  13       53.88       60.43     13.89 o 
  -5   3  13      845.29      804.80     35.35 o 
  -4   3  13      104.82      102.96     13.10 o 
  -3   3  13     1537.69     1663.33     58.77 o 
  -2   3  13     1496.15     1532.29     56.99 o 
  -1   3  13     2819.83     2872.18     59.55 o 
   0   3  13      537.82      480.10     24.91 o 
   1   3  13     2332.70     2406.49     57.24 o 
   2   3  13      273.60      303.07     26.33 o 
   3   3  13      171.07      169.05     19.68 o 
   4   3  13       16.67       19.85     11.14 o 
   5   3  13      554.68      513.47     34.80 o 
   6   3  13      504.06      436.70     47.34 o 
   7   3  13       81.06       55.87     19.57 o 
   8   3  13      312.67      289.90     40.64 o 
 -10   4  13       82.17       91.04     21.18 o 
  -9   4  13      338.20      415.42     47.46 o 
  -8   4  13     1585.24     1678.52     67.60 o 
  -7   4  13      525.84      592.24     39.81 o 
  -6   4  13      153.26      125.76     15.20 o 
  -5   4  13      117.38      131.47     15.66 o 
  -4   4  13     4356.88     4331.72     88.78 o 
  -3   4  13      383.59      352.77     28.61 o 
  -2   4  13       19.82       17.32     10.95 o 
  -1   4  13      742.64      739.74     40.28 o 
   0   4  13     1350.99     1301.38     51.93 o 
   1   4  13        7.09       14.25      6.62 o 
   2   4  13      481.30      514.09     32.73 o 
   3   4  13     2539.91     2608.17     72.66 o 
   4   4  13      976.66     1038.50     87.60 o 
   5   4  13      117.52      155.63     28.28 o 
   6   4  13       22.59       -5.56     14.29 o 
   7   4  13       81.74      119.79     26.61 o 
   8   4  13        1.21       26.64     16.14 o 
  -9   5  13      153.86      191.45     33.56 o 
  -8   5  13       58.19       19.22     15.30 o 
  -7   5  13       60.20       47.20     13.50 o 
  -6   5  13     2550.24     2436.73     69.33 o 
  -5   5  13      278.71      255.69     22.22 o 
  -4   5  13        7.94       18.21      8.76 o 
  -3   5  13       13.70        5.89     10.48 o 
  -2   5  13     4424.86     4657.27    124.56 o 
  -1   5  13      176.46      241.14     24.36 o 
   0   5  13      223.82      188.51     20.88 o 
   1   5  13      441.90      431.05     28.46 o 
   2   5  13     1117.04     1114.73     72.16 o 
   3   5  13      109.66       69.49     27.40 o 
   4   5  13       29.12       31.37     18.56 o 
   5   5  13        0.15       -3.44     13.12 o 
   6   5  13       35.64       48.05     18.10 o 
   7   5  13      145.79       94.57     26.61 o 
  -9   6  13      175.81      227.18     25.15 o 
  -8   6  13       22.18      -10.24     11.22 o 
  -7   6  13     1621.18     1709.24     61.81 o 
  -6   6  13       91.72       71.80     13.84 o 
  -5   6  13      209.07      213.07     24.77 o 
  -4   6  13      218.44      251.20     26.91 o 
  -3   6  13     1154.60     1169.30     66.70 o 
  -2   6  13      622.86      667.86     58.34 o 
  -1   6  13     1204.71     1237.05     54.52 o 
   0   6  13        7.67       10.95      9.28 o 
   1   6  13       13.25        8.25     14.77 o 
   2   6  13        4.50        3.29     13.42 o 
   3   6  13     1647.97     1541.05    110.89 o 
   4   6  13       80.20       71.89     22.29 o 
   5   6  13        5.27       12.72     16.58 o 
   6   6  13       17.97        5.46     17.89 o 
  -8   7  13       52.04       24.53     15.21 o 
  -7   7  13      156.81      190.85     25.56 o 
  -6   7  13      362.85      350.50     33.55 o 
  -5   7  13      484.88      488.95     39.25 o 
  -4   7  13        9.88      -10.23     11.06 o 
  -3   7  13      586.42      602.05     41.62 o 
  -2   7  13     1167.40     1166.87     56.26 o 
  -1   7  13       14.67        8.24      7.90 o 
   0   7  13      108.30       54.35     51.00 o 
   1   7  13      735.84      835.02     66.18 o 
   2   7  13      769.29      742.67     64.02 o 
   3   7  13        3.72       -3.08     16.41 o 
   4   7  13       97.54       69.70     20.10 o 
   5   7  13      338.45      350.10     47.08 o 
  -6   8  13        2.78       -4.03     11.31 o 
  -5   8  13       69.27       47.64     19.63 o 
  -4   8  13      818.00      866.28     46.28 o 
  -3   8  13      116.60       59.95     14.64 o 
  -2   8  13       56.24       31.49     24.74 o 
  -1   8  13       30.03       24.79     14.46 o 
   0   8  13      715.22      788.93     65.96 o 
   1   8  13       85.63      113.38     29.33 o 
   2   8  13       56.06       68.53     21.67 o 
   3   8  13      147.06      147.27     58.61 o 
   4   8  13      234.97      230.30     40.27 o 
  -4   9  13        7.79       12.76     10.76 o 
  -3   9  13       85.26       63.24     20.43 o 
  -2   9  13       65.02       82.91     24.27 o 
  -1   9  13       76.62       45.06     19.83 o 
   0   9  13       36.01       43.98     20.93 o 
   1   9  13      629.78      720.05     66.57 o 
   2   9  13      135.47      127.50     32.02 o 
 -10   0  14     1440.18     1612.97    131.05 o 
  -8   0  14      161.12      185.74     44.15 o 
  -6   0  14     3716.13     3830.80    109.62 o 
  -4   0  14      105.69       86.25     17.00 o 
  -2   0  14     1877.78     1944.56     78.34 o 
   0   0  14      850.27      836.86     83.80 o 
   2   0  14      928.47      972.71     60.07 o 
   4   0  14     2318.13     2315.71     96.96 o 
   6   0  14     1029.15     1152.87     78.08 o 
   8   0  14       15.55        6.37     11.69 o 
 -10   1  14       12.25       12.36     15.72 o 
  -9   1  14        1.47      -13.83     16.41 o 
  -8   1  14      348.27      368.67     42.49 o 
  -7   1  14      231.49      269.25     21.13 o 
  -6   1  14       98.83      108.10     14.35 o 
  -5   1  14     1622.28     1656.02     51.60 o 
  -4   1  14     1123.95     1145.45     33.29 o 
  -3   1  14      135.00      181.41     21.06 o 
  -2   1  14      239.14      255.43     31.49 o 
  -1   1  14     8547.72     8856.53    146.49 o 
   0   1  14      459.17      447.58     52.92 o 
   1   1  14     2508.69     2608.26     77.73 o 
   2   1  14      524.63      480.02     34.83 o 
   3   1  14     1488.12     1535.02     61.67 o 
   4   1  14       47.30       48.05     18.28 o 
   5   1  14      649.38      695.39     43.80 o 
   6   1  14       65.00       49.79     13.00 o 
   7   1  14      127.62      147.99     26.24 o 
   8   1  14        0.30       31.35     10.96 o 
 -10   2  14      210.52      205.44     34.69 o 
  -9   2  14      220.06      224.59     35.65 o 
  -8   2  14       53.01       50.20     19.89 o 
  -7   2  14      857.24      902.97     38.81 o 
  -6   2  14     1398.03     1423.10     48.93 o 
  -5   2  14      655.54      646.43     30.37 o 
  -4   2  14      498.21      456.93     25.44 o 
  -3   2  14     2557.57     2497.90     74.43 o 
  -2   2  14       14.96        4.68     10.35 o 
  -1   2  14      644.10      589.67     35.71 o 
   0   2  14      448.00      492.46     33.73 o 
   1   2  14     3125.47     3125.67     69.88 o 
   2   2  14      198.14      184.50     22.08 o 
   3   2  14      383.39      445.14     34.01 o 
   4   2  14     1000.97      979.50     50.19 o 
   5   2  14      853.29      875.54     48.21 o 
   6   2  14      360.16      367.30     34.89 o 
   7   2  14        1.12       11.07     10.60 o 
   8   2  14       32.43       11.43     12.64 o 
 -10   3  14        1.76       16.77     14.79 o 
  -9   3  14      466.76      423.71     47.26 o 
  -8   3  14     2139.08     2386.67    106.29 o 
  -7   3  14      570.68      561.30     38.93 o 
  -6   3  14       42.92       31.27     14.70 o 
  -5   3  14       57.22       79.71     11.94 o 
  -4   3  14     2072.93     2084.30     75.25 o 
  -3   3  14      974.96      922.62     58.73 o 
  -2   3  14        1.35       -2.14      8.62 o 
  -1   3  14       65.45       62.05     14.74 o 
   0   3  14     2645.79     2627.61     77.73 o 
   1   3  14        1.59        3.72      5.96 o 
   2   3  14      608.40      609.25     38.09 o 
   3   3  14      116.13       80.91     18.61 o 
   4   3  14      869.39      964.20     48.80 o 
   5   3  14        0.69        2.58      8.04 o 
   6   3  14      134.14      111.04     25.53 o 
   7   3  14        0.22       -3.45     24.36 o 
   8   3  14       98.91      134.27     28.70 o 
  -9   4  14      625.82      774.11     64.80 o 
  -8   4  14        9.18       -5.63     12.24 o 
  -7   4  14      294.61      279.31     29.29 o 
  -6   4  14      492.74      457.73     29.29 o 
  -5   4  14      869.52      821.71     38.84 o 
  -4   4  14      572.81      643.42     34.03 o 
  -3   4  14     2132.88     2074.59     70.97 o 
  -2   4  14     1625.13     1596.43     81.56 o 
  -1   4  14      323.01      314.28     27.80 o 
   0   4  14       71.95       60.62     21.41 o 
   1   4  14      137.27      147.65     15.00 o 
   2   4  14     1156.31     1200.34     51.98 o 
   3   4  14      100.16       53.30     20.55 o 
   4   4  14      170.45      142.64     29.30 o 
   5   4  14       63.86       46.52     19.29 o 
   6   4  14       18.60        8.11     23.60 o 
   7   4  14       57.78       15.63     17.13 o 
  -9   5  14      493.63      455.64     85.66 o 
  -8   5  14       62.60      107.74     25.46 o 
  -7   5  14      925.90      946.16     53.24 o 
  -6   5  14       68.72       46.44      9.42 o 
  -5   5  14     1594.56     1590.54     56.11 o 
  -4   5  14      629.16      572.62     39.43 o 
  -3   5  14     1997.28     1951.91     85.32 o 
  -2   5  14       90.18      142.86     26.26 o 
  -1   5  14      539.85      613.07     40.37 o 
   0   5  14      241.00      203.07     22.39 o 
   1   5  14        4.34       13.83     12.71 o 
   2   5  14       99.68       56.83     19.14 o 
   3   5  14      996.07     1086.50     74.59 o 
   4   5  14      178.68      163.34     29.78 o 
   5   5  14        5.74       14.72     38.06 o 
   6   5  14       93.78       40.45     19.60 o 
   7   5  14      578.62      670.07     84.90 o 
  -8   6  14       90.60      116.74     24.47 o 
  -7   6  14      214.51      251.27     25.47 o 
  -6   6  14      811.95      855.39     44.07 o 
  -5   6  14        5.35        7.88     10.64 o 
  -4   6  14       43.33       25.10     11.67 o 
  -3   6  14      274.82      258.62     83.74 o 
  -2   6  14     2970.09     2857.73     89.14 o 
  -1   6  14       10.78       19.55      9.93 o 
   0   6  14      391.15      359.24     42.78 o 
   1   6  14      417.33      401.16     46.46 o 
   2   6  14     1961.18     1964.71    101.81 o 
   3   6  14        4.51       -2.06     15.44 o 
   4   6  14       13.87       -1.13     20.17 o 
   5   6  14      264.09      296.68     42.03 o 
   6   6  14       38.77       35.99     17.86 o 
  -7   7  14      506.56      442.47     39.17 o 
  -6   7  14       15.81       13.91     12.61 o 
  -5   7  14      296.62      310.48     31.93 o 
  -4   7  14      296.27      335.91     32.75 o 
  -3   7  14      402.61      396.23     35.22 o 
  -2   7  14      127.69      109.59     19.08 o 
  -1   7  14      267.20      232.14     36.50 o 
   0   7  14     1329.33     1297.56     83.51 o 
   1   7  14        8.09        5.41     12.88 o 
   2   7  14       40.35       27.82     17.89 o 
   3   7  14      403.22      399.32     49.26 o 
   4   7  14      267.56      309.16     45.21 o 
   5   7  14        3.44       -9.20     15.82 o 
  -5   8  14      263.16      238.38     28.90 o 
  -4   8  14        0.15       -3.33     10.25 o 
  -3   8  14      940.52      908.25     53.72 o 
  -2   8  14       57.91       69.30     20.85 o 
  -1   8  14       53.78       58.79     26.26 o 
   0   8  14       30.23       46.43     22.61 o 
   1   8  14      820.54      869.34     72.63 o 
   2   8  14       11.86       28.79     14.19 o 
   3   8  14       22.39        0.78     13.53 o 
  -2   9  14       90.75      134.08     29.33 o 
  -1   9  14      374.51      392.94     49.53 o 
   0   9  14      519.27      571.47    119.92 o 
  -9   0  15      483.12      518.51     72.33 o 
  -7   0  15      576.00      551.37     43.70 o 
  -5   0  15     4273.38     4290.62    122.34 o 
  -3   0  15      149.85      138.18     22.59 o 
  -1   0  15    13408.59    13284.49    281.67 o 
   1   0  15      202.36      230.38     30.63 o 
   3   0  15     2487.08     2356.34     98.54 o 
   5   0  15      123.63      131.62     25.61 o 
   7   0  15      122.03      106.92     25.02 o 
 -10   1  15      375.08      352.67     44.53 o 
  -9   1  15      174.53      168.24     29.44 o 
  -8   1  15       37.13       21.87     15.28 o 
  -7   1  15      468.67      422.53     27.33 o 
  -6   1  15     3240.37     3297.21     75.82 o 
  -5   1  15      178.52      170.08     18.13 o 
  -4   1  15      168.89      160.53     13.30 o 
  -3   1  15     2650.14     2792.22     79.99 o 
  -2   1  15     3603.93     3670.05     99.68 o 
  -1   1  15       45.07      120.32     21.09 o 
   0   1  15      145.51      125.23     18.04 o 
   1   1  15      196.70      235.14     40.75 o 
   2   1  15      317.74      381.15     31.98 o 
   3   1  15       11.25       16.43     14.61 o 
   4   1  15      674.82      578.93     40.96 o 
   5   1  15       27.47       25.75      9.66 o 
   6   1  15      320.62      432.51     41.21 o 
   7   1  15        5.32      -15.06     10.04 o 
 -10   2  15       37.67       -4.59     14.76 o 
  -9   2  15        8.64        1.00     15.50 o 
  -8   2  15      405.22      509.07    136.28 o 
  -7   2  15      358.77      398.80     27.58 o 
  -6   2  15       12.25        9.63     12.08 o 
  -5   2  15       29.40        8.86      7.43 o 
  -4   2  15     2310.12     2373.48     58.95 o 
  -3   2  15        6.83        1.84      8.99 o 
  -2   2  15      436.02      434.06     32.05 o 
  -1   2  15     1535.35     1494.07     70.21 o 
   0   2  15     1126.26     1142.67     51.73 o 
   1   2  15       14.74       33.99     13.88 o 
   2   2  15      785.87      715.73     43.22 o 
   3   2  15     2118.58     2085.01     87.44 o 
   4   2  15      655.27      708.20     50.09 o 
   5   2  15        0.02       -9.67     11.36 o 
   6   2  15      395.00      374.49     49.69 o 
   7   2  15       13.56       18.43     12.62 o 
  -9   3  15      624.90      637.86     58.96 o 
  -8   3  15        0.46        0.19     13.66 o 
  -7   3  15     1416.08     1436.70     63.34 o 
  -6   3  15       21.43       12.79     16.18 o 
  -5   3  15     1866.80     1683.39     53.46 o 
  -4   3  15      115.26      105.43     13.93 o 
  -3   3  15      599.38      604.12     39.07 o 
  -2   3  15      199.61      180.91     21.45 o 
  -1   3  15     2144.27     2001.71     81.86 o 
   0   3  15      248.45      258.37     25.74 o 
   1   3  15      759.44      776.57     35.69 o 
   2   3  15      369.62      338.84     29.88 o 
   3   3  15      255.19      268.88     26.96 o 
   4   3  15       56.34       67.93     17.54 o 
   5   3  15      432.88      504.30     60.53 o 
   6   3  15        4.41      -41.86     37.30 o 
   7   3  15       94.61       53.58     20.68 o 
  -9   4  15      915.90     1002.10     76.92 o 
  -8   4  15      757.62      807.92     64.61 o 
  -7   4  15      356.56      349.91     32.65 o 
  -6   4  15       74.76       54.87     10.87 o 
  -5   4  15     1729.59     1817.52     68.32 o 
  -4   4  15     1499.23     1643.28     65.69 o 
  -3   4  15      923.01      933.76     48.72 o 
  -2   4  15     1513.85     1493.77     73.24 o 
  -1   4  15       84.93       58.16     13.88 o 
   0   4  15     1061.37     1077.82     51.18 o 
   1   4  15       56.87       56.52     10.63 o 
   2   4  15      692.77      677.52     41.15 o 
   3   4  15      394.75      366.87     44.39 o 
   4   4  15       76.59       79.87     23.98 o 
   5   4  15      188.79      132.47     27.93 o 
   6   4  15      107.61      102.50     34.25 o 
  -8   5  15       41.30       23.23     25.50 o 
  -7   5  15        1.63       21.00     11.06 o 
  -6   5  15      881.11      923.09     44.53 o 
  -5   5  15      514.00      454.86     39.24 o 
  -4   5  15      473.36      552.97     61.67 o 
  -3   5  15       73.77       94.43     20.66 o 
  -2   5  15     1799.66     1833.08     70.29 o 
  -1   5  15      681.21      654.03     41.75 o 
   0   5  15     1266.28     1370.79     57.67 o 
   1   5  15       10.31       13.67     21.69 o 
   2   5  15      988.83     1013.50     73.64 o 
   3   5  15      107.37       85.63     24.76 o 
   4   5  15        3.78       11.93     17.89 o 
   5   5  15       30.66       21.73     13.34 o 
   6   5  15       57.32       37.60     23.22 o 
  -7   6  15      471.82      449.22     34.73 o 
  -6   6  15       14.43        4.00      8.66 o 
  -5   6  15     1703.57     1763.67     72.57 o 
  -4   6  15       12.93      -13.18     16.04 o 
  -3   6  15     1611.93     1645.56     82.57 o 
  -2   6  15      388.07      433.23     35.48 o 
  -1   6  15      633.59      624.57     41.37 o 
   0   6  15        1.31       -4.12     16.79 o 
   1   6  15        0.61       -4.65     18.65 o 
   2   6  15       21.60       14.39     17.54 o 
   3   6  15      457.94      449.46     52.86 o 
   4   6  15       21.75      -22.20     15.07 o 
   5   6  15      157.28      118.65     28.22 o 
  -6   7  15      164.35      148.46     27.28 o 
  -5   7  15      110.65      142.28     22.69 o 
  -4   7  15        8.84        9.87     11.85 o 
  -3   7  15      680.48      725.28     48.05 o 
  -2   7  15      579.91      551.32     56.53 o 
  -1   7  15       53.39       29.97     15.60 o 
   0   7  15       92.55       96.20     57.85 o 
   1   7  15      348.36      272.15     82.22 o 
   2   7  15      452.61      564.20     59.49 o 
   3   7  15       70.00       48.03     24.36 o 
   4   7  15        2.97      -12.39     15.36 o 
  -4   8  15      327.80      311.95     29.04 o 
  -3   8  15       98.88       81.15     35.40 o 
  -2   8  15      198.12      237.51     37.95 o 
  -1   8  15       14.87       33.73     19.06 o 
   0   8  15      927.47      949.07     76.73 o 
   1   8  15        7.06       28.16     17.62 o 
   2   8  15       67.11       31.31     34.63 o 
 -10   0  16      385.72      433.96     70.80 o 
  -8   0  16      344.08      302.25     55.58 o 
  -6   0  16     2342.33     2364.84     93.73 o 
  -4   0  16      721.53      824.87     56.23 o 
  -2   0  16     3525.94     3255.96    109.94 o 
   0   0  16      627.43      672.50     51.96 o 
   2   0  16      717.63      731.66     56.72 o 
   4   0  16      525.02      480.29     48.45 o 
   6   0  16       24.56       56.96     18.28 o 
  -9   1  16      556.99      512.87     53.03 o 
  -8   1  16      299.85      335.23     41.28 o 
  -7   1  16      927.29      953.22     42.65 o 
  -6   1  16       51.88       40.93     10.67 o 
  -5   1  16      160.38      209.71     20.27 o 
  -4   1  16      895.37      917.91     41.56 o 
  -3   1  16       31.43       15.15      9.38 o 
  -2   1  16      237.74      268.21     27.22 o 
  -1   1  16     1667.92     1662.57     63.19 o 
   0   1  16      488.67      491.88     39.85 o 
   1   1  16      368.67      339.84     30.85 o 
   2   1  16      412.83      351.27     32.17 o 
   3   1  16     2520.18     2658.48     87.28 o 
   4   1  16       14.90       21.23     11.69 o 
   5   1  16        2.14       -0.59      9.50 o 
   6   1  16        8.95       -3.70     10.82 o 
   7   1  16      205.86      244.00     25.77 o 
  -9   2  16      424.34      427.67     75.76 o 
  -8   2  16       65.90       62.39     20.26 o 
  -7   2  16      761.82      838.39     40.53 o 
  -6   2  16      602.14      636.61     35.25 o 
  -5   2  16      626.31      610.71     40.69 o 
  -4   2  16      781.78      788.24     59.41 o 
  -3   2  16     1241.97     1259.40     56.43 o 
  -2   2  16     1306.36     1293.92     57.26 o 
  -1   2  16      494.55      519.24     44.22 o 
   0   2  16      223.33      209.04     24.34 o 
   1   2  16     1100.02     1244.18     65.52 o 
   2   2  16       42.52       33.28     11.44 o 
   3   2  16       54.20       45.97     17.51 o 
   4   2  16       49.60       34.74     14.25 o 
   5   2  16      486.26      561.76     41.66 o 
   6   2  16        1.80       29.45     18.63 o 
   7   2  16        0.13        6.37     11.51 o 
  -9   3  16       34.54       36.45     17.92 o 
  -8   3  16      487.66      474.99     50.08 o 
  -7   3  16      162.52      123.99     20.59 o 
  -6   3  16      367.57      345.35     31.17 o 
  -5   3  16      858.05      776.63     46.57 o 
  -4   3  16     1327.79     1253.45     47.07 o 
  -3   3  16      141.22      138.83     21.78 o 
  -2   3  16      364.67      393.42     39.03 o 
  -1   3  16      132.75      141.43     20.47 o 
   0   3  16     1837.96     1900.13    105.76 o 
   1   3  16       21.68       15.73      8.85 o 
   2   3  16      137.30      133.65     19.91 o 
   3   3  16       40.77       20.86      9.96 o 
   4   3  16      577.12      680.44     59.95 o 
   5   3  16      273.46      242.45     37.50 o 
   6   3  16      434.71      433.30     81.09 o 
  -8   4  16       85.14       91.33     25.82 o 
  -7   4  16      547.50      542.39     41.61 o 
  -6   4  16      350.96      320.35     32.20 o 
  -5   4  16      973.10     1002.60     44.35 o 
  -4   4  16      493.39      415.27     43.03 o 
  -3   4  16      859.25      851.78     58.31 o 
  -2   4  16       12.15       17.13     13.46 o 
  -1   4  16       45.59       48.95     13.94 o 
   0   4  16      950.64     1024.92     51.50 o 
   1   4  16      975.05     1032.93     42.17 o 
   2   4  16      611.40      719.63     60.85 o 
   3   4  16        0.25        6.31     13.53 o 
   4   4  16      241.77      189.00     34.57 o 
   5   4  16       22.31       23.86     15.63 o 
   6   4  16       28.13       51.48     18.27 o 
  -8   5  16       25.66       25.24     35.39 o 
  -7   5  16      165.12      143.53     30.24 o 
  -6   5  16       29.83       12.69     12.36 o 
  -5   5  16     1548.28     1572.89     58.44 o 
  -4   5  16      115.22      134.55     26.23 o 
  -3   5  16      807.01      811.20     58.21 o 
  -2   5  16       56.72       20.65     20.55 o 
  -1   5  16     1233.56     1222.50     57.82 o 
   0   5  16      209.05      225.61     32.23 o 
   1   5  16       46.41       52.52     20.13 o 
   2   5  16       39.97       29.49     17.88 o 
   3   5  16       91.26       45.48     36.16 o 
   4   5  16       56.33       54.92     20.81 o 
   5   5  16      198.20      162.28     34.10 o 
  -7   6  16       11.21        1.69     12.78 o 
  -6   6  16      765.42      843.04     51.78 o 
  -5   6  16        0.52       10.54     18.15 o 
  -4   6  16      139.77      143.63     26.15 o 
  -3   6  16      228.12      246.95     28.19 o 
  -2   6  16      688.21      669.56     48.51 o 
  -1   6  16        0.11        4.06     30.45 o 
   0   6  16      918.91     1136.03     80.24 o 
   1   6  16      193.57      178.87     33.80 o 
   2   6  16      455.06      437.44     52.22 o 
   3   6  16      125.57      118.62     29.37 o 
   4   6  16      322.19      315.21     54.81 o 
  -5   7  16      400.87      371.31     35.64 o 
  -4   7  16      427.36      386.06     36.08 o 
  -3   7  16      217.90      202.02     37.75 o 
  -2   7  16      291.16      296.25     55.19 o 
  -1   7  16       65.90      132.44     45.29 o 
   0   7  16      138.98      143.77     29.78 o 
   1   7  16        4.65        6.04     15.58 o 
   2   7  16      438.62      504.42     57.29 o 
   3   7  16       56.54       56.98     22.01 o 
  -2   8  16        1.26        6.94     21.69 o 
  -1   8  16        5.92       -8.92     21.31 o 
  -9   0  17      632.57      621.36     84.52 o 
  -7   0  17      769.41      725.72     54.09 o 
  -5   0  17      571.87      574.38     48.23 o 
  -3   0  17       51.65       88.77     21.35 o 
  -1   0  17      210.61      213.10     29.79 o 
   1   0  17     2582.74     2206.25    146.06 o 
   3   0  17     1786.91     1787.24    119.28 o 
   5   0  17        0.28       14.77     24.74 o 
  -9   1  17      157.23      197.46     47.58 o 
  -8   1  17      143.07      157.28     42.63 o 
  -7   1  17      260.10      265.40     23.58 o 
  -6   1  17     1241.62     1299.46     51.68 o 
  -5   1  17      367.46      352.33     27.45 o 
  -4   1  17     1421.97     1417.46     53.96 o 
  -3   1  17      806.30      803.78     40.55 o 
  -2   1  17     3609.00     3613.63     84.64 o 
  -1   1  17       40.92       53.72     11.23 o 
   0   1  17      208.38      240.17     24.06 o 
   1   1  17      622.44      640.55     43.97 o 
   2   1  17      488.84      480.26     38.87 o 
   3   1  17       13.36       -7.21      9.17 o 
   4   1  17       18.21       17.22     10.99 o 
   5   1  17      268.75      286.71     29.67 o 
   6   1  17       61.45       26.53     10.41 o 
  -9   2  17      419.63      389.46     85.27 o 
  -8   2  17      929.95      916.94     69.19 o 
  -7   2  17      362.35      406.91     35.75 o 
  -6   2  17      567.82      631.79     36.52 o 
  -5   2  17      231.74      248.00     23.45 o 
  -4   2  17      880.65      847.98     56.85 o 
  -3   2  17        6.53      -13.92     11.65 o 
  -2   2  17     1287.13     1338.15     65.33 o 
  -1   2  17       43.21       26.45     31.21 o 
   0   2  17     1647.68     1706.44     57.99 o 
   1   2  17      285.75      288.36     30.10 o 
   2   2  17      380.49      365.65     33.02 o 
   3   2  17      358.79      348.41     37.57 o 
   4   2  17      154.18      194.97     25.82 o 
   5   2  17        4.85        5.10     30.45 o 
   6   2  17      165.33      158.55     32.78 o 
  -8   3  17       20.09       25.83     27.02 o 
  -7   3  17     1183.27     1236.18     62.46 o 
  -6   3  17       26.95       27.45     11.76 o 
  -5   3  17      337.98      296.69     30.42 o 
  -4   3  17       22.79       40.70     11.12 o 
  -3   3  17     2280.83     2271.03     79.66 o 
  -2   3  17      270.64      264.19     35.78 o 
  -1   3  17      133.34       97.01     17.67 o 
   0   3  17      446.16      471.00     31.04 o 
   1   3  17     1727.74     1730.87     70.80 o 
   2   3  17       19.30       19.35     12.99 o 
   3   3  17       66.87       28.11     20.93 o 
   4   3  17       53.55       50.70     19.51 o 
   5   3  17      751.29      758.39     68.12 o 
  -8   4  17      120.27       90.15     23.58 o 
  -7   4  17       56.08       59.57     15.26 o 
  -6   4  17      119.39      131.67     21.57 o 
  -5   4  17     1172.48     1233.27     67.17 o 
  -4   4  17      672.05      536.64     48.46 o 
  -3   4  17       30.03       18.79     22.83 o 
  -2   4  17      395.27      455.99     43.03 o 
  -1   4  17      765.76      850.85     49.76 o 
   0   4  17      316.05      341.63     26.44 o 
   1   4  17       63.57       82.82     25.22 o 
   2   4  17      668.81      606.14     58.69 o 
   3   4  17       59.46       30.12     34.25 o 
   4   4  17       22.11       24.24     27.78 o 
   5   4  17      185.54      180.26     35.09 o 
  -7   5  17       42.57       19.34     16.36 o 
  -6   5  17      867.23      729.28     49.98 o 
  -5   5  17      186.80      153.37     22.98 o 
  -4   5  17      134.36      137.07     39.96 o 
  -3   5  17      108.99       96.23     22.49 o 
  -2   5  17      330.33      314.16     45.70 o 
  -1   5  17        3.59        7.90      9.20 o 
   0   5  17      870.43      874.73     70.21 o 
   1   5  17      364.50      361.46     46.80 o 
   2   5  17      366.27      366.57     47.10 o 
   3   5  17        7.20        4.21     12.53 o 
   4   5  17      393.03      388.68     48.72 o 
  -6   6  17       77.62      101.02     25.46 o 
  -5   6  17     1054.12      973.52     56.45 o 
  -4   6  17      139.73      140.69     23.12 o 
  -3   6  17        0.39        8.55     18.16 o 
  -2   6  17       40.39       39.14     14.28 o 
  -1   6  17     1541.97     1500.99     93.75 o 
   0   6  17        4.26        6.44     14.08 o 
   1   6  17        0.69        5.17     14.29 o 
   2   6  17      297.35      336.42     57.48 o 
   3   6  17       60.77       27.14     35.01 o 
  -4   7  17        5.68       22.73     11.23 o 
  -3   7  17      411.73      472.64     54.01 o 
  -2   7  17      236.24      205.08     35.77 o 
  -1   7  17        2.79       -8.87     15.36 o 
   0   7  17      234.19      232.78     43.39 o 
   1   7  17       64.24       12.90     23.98 o 
  -8   0  18       61.29       72.31     31.97 o 
  -6   0  18      626.48      644.55     65.87 o 
  -4   0  18     1013.39     1106.45     68.94 o 
  -2   0  18     4460.26     4653.38    139.27 o 
   0   0  18      404.45      357.86     74.23 o 
   2   0  18      299.35      396.88     44.53 o 
   4   0  18       15.52       30.36     16.75 o 
  -8   1  18      151.56      127.92     27.18 o 
  -7   1  18      425.89      426.87     37.18 o 
  -6   1  18       74.73       69.66     14.38 o 
  -5   1  18      921.34     1045.18     47.91 o 
  -4   1  18     1956.08     1850.22     63.35 o 
  -3   1  18      511.84      481.38     32.92 o 
  -2   1  18      685.02      743.94     40.06 o 
  -1   1  18      108.52      103.29     18.33 o 
   0   1  18      941.31      969.04     48.02 o 
   1   1  18      294.98      268.34     25.99 o 
   2   1  18      313.03      265.35     26.05 o 
   3   1  18      520.10      579.02     38.52 o 
   4   1  18        8.82       12.51     11.00 o 
   5   1  18      162.43      134.10     19.85 o 
  -8   2  18        5.55        1.67     13.89 o 
  -7   2  18     1229.23     1338.60     65.11 o 
  -6   2  18       26.57       14.61      9.23 o 
  -5   2  18        4.21       -3.57      9.33 o 
  -4   2  18      502.50      543.79     36.05 o 
  -3   2  18     1031.34      985.86     53.17 o 
  -2   2  18       33.95       22.71     11.31 o 
  -1   2  18      187.16      204.17     25.80 o 
   0   2  18       82.42       60.06     13.69 o 
   1   2  18     1365.40     1393.84     65.75 o 
   2   2  18      182.91      195.71     25.83 o 
   3   2  18      115.55      118.69     20.85 o 
   4   2  18        7.76       10.61     13.98 o 
   5   2  18      326.12      402.17     49.15 o 
  -8   3  18      783.98      875.09     70.77 o 
  -7   3  18      213.49      209.99     27.09 o 
  -6   3  18      218.92      262.09     37.37 o 
  -5   3  18        2.04        1.24     12.09 o 
  -4   3  18      933.55      871.39     51.92 o 
  -3   3  18      525.45      522.76     40.11 o 
  -2   3  18     1087.53     1085.00     68.86 o 
  -1   3  18      168.06      191.25     25.05 o 
   0   3  18      756.22      744.48     39.49 o 
   1   3  18        0.80        9.13     11.06 o 
   2   3  18      301.44      321.62     43.06 o 
   3   3  18       59.32       30.67     17.98 o 
   4   3  18      219.58      221.52     38.42 o 
  -7   4  18      420.95      447.14     39.84 o 
  -6   4  18      417.70      458.07     39.54 o 
  -5   4  18      206.52      166.76     25.18 o 
  -4   4  18       97.47       85.03     17.13 o 
  -3   4  18     1257.97     1275.73    137.89 o 
  -2   4  18       44.86       25.78     20.66 o 
  -1   4  18       16.24       18.84     10.23 o 
   0   4  18      286.44      301.69     30.51 o 
   1   4  18     1080.55     1205.89     83.21 o 
   2   4  18       41.37       64.56     30.45 o 
   3   4  18      109.42      104.83     28.51 o 
   4   4  18      230.12      287.21     44.10 o 
  -6   5  18       21.26       34.60     14.82 o 
  -5   5  18      691.41      618.52     55.93 o 
  -4   5  18      102.75       70.42     21.75 o 
  -3   5  18       12.98       11.16     30.45 o 
  -2   5  18       46.79       52.62     14.83 o 
  -1   5  18     1793.47     1862.61    103.61 o 
   0   5  18       56.03       56.34     28.92 o 
   1   5  18       43.28       51.02     18.81 o 
   2   5  18        8.20       16.18     36.92 o 
   3   5  18      383.53      399.04     65.09 o 
  -4   6  18      114.47      125.57     27.60 o 
  -3   6  18      273.71      288.84     32.15 o 
  -2   6  18      264.35      264.12     40.87 o 
  -1   6  18       38.23       28.30     17.54 o 
   0   6  18      627.96      561.34    114.22 o 
   1   6  18       72.37       95.15     39.58 o 
  -7   0  19       40.38       40.34     24.36 o 
  -5   0  19      994.26     1147.69     72.86 o 
  -3   0  19      290.04      248.91     34.34 o 
  -1   0  19      408.54      399.40     42.92 o 
   1   0  19       43.88       45.83     22.07 o 
   3   0  19      159.94      215.29     34.99 o 
  -7   1  19      280.37      318.58     76.51 o 
  -6   1  19      679.66      597.32     55.21 o 
  -5   1  19       11.89        2.30     10.26 o 
  -4   1  19      703.75      770.63     42.47 o 
  -3   1  19      597.19      596.22     37.23 o 
  -2   1  19      480.13      457.10     32.93 o 
  -1   1  19       48.39       30.45     10.71 o 
   0   1  19      298.86      321.29     38.90 o 
   1   1  19      520.01      534.36     43.59 o 
   2   1  19      308.02      359.46     31.03 o 
   3   1  19      177.55      186.37     23.40 o 
   4   1  19       45.14        7.72      8.79 o 
  -7   2  19       21.21       16.61     14.46 o 
  -6   2  19      781.68      801.43     43.64 o 
  -5   2  19      440.61      402.90     31.62 o 
  -4   2  19      161.33      160.40     21.19 o 
  -3   2  19       48.69       24.30     14.01 o 
  -2   2  19      562.65      614.59     52.58 o 
  -1   2  19        9.06       -0.03     10.36 o 
   0   2  19       13.22       33.69     12.38 o 
   1   2  19      167.23      168.42     24.63 o 
   2   2  19      460.27      414.44     39.24 o 
   3   2  19       12.03       17.85     12.12 o 
   4   2  19       16.80       42.55     20.26 o 
  -7   3  19      905.70      995.88     74.59 o 
  -6   3  19       57.11       47.56     12.69 o 
  -5   3  19        0.83      -10.64     14.25 o 
  -4   3  19       33.57       21.94     12.09 o 
  -3   3  19     1440.97     1443.30     67.75 o 
  -2   3  19        1.97        4.43     16.74 o 
  -1   3  19      283.65      244.98     28.40 o 
   0   3  19        5.20        6.22      8.92 o 
   1   3  19     1021.18     1081.96     60.03 o 
   2   3  19       65.05       61.65     22.61 o 
   3   3  19      141.85      121.37     26.77 o 
  -6   4  19       47.26       40.54     12.17 o 
  -5   4  19      209.60      193.00     36.16 o 
  -4   4  19      246.69      277.38     73.84 o 
  -3   4  19      430.30      524.02     50.84 o 
  -2   4  19      511.60      600.24     49.23 o 
  -1   4  19     1020.11     1021.18     57.47 o 
   0   4  19      339.62      316.28     44.29 o 
   1   4  19       19.77       20.79     60.89 o 
   2   4  19      169.87      178.58     56.71 o 
   3   4  19      324.47      392.35     61.28 o 
  -4   5  19      174.78      185.30     32.35 o 
  -3   5  19      107.35       34.16     17.13 o 
  -2   5  19      250.45      195.76     27.14 o 
  -1   5  19        1.61        6.12     18.47 o 
   0   5  19       79.10       68.91     22.13 o 
   1   5  19       20.32       15.92     21.69 o 
  -6   0  20      353.54      313.14     55.58 o 
  -4   0  20      293.63      296.24     39.50 o 
  -2   0  20      146.97      123.27     33.11 o 
   0   0  20     2376.87     2213.64    109.44 o 
   2   0  20      137.55      196.70     34.19 o 
  -6   1  20       72.53       63.42     15.41 o 
  -5   1  20     1959.77     1977.48     69.75 o 
  -4   1  20       63.00       55.93     14.17 o 
  -3   1  20        0.18       -4.87      9.79 o 
  -2   1  20      643.41      587.62     40.89 o 
  -1   1  20     1165.95     1132.16     53.45 o 
   0   1  20        0.59       33.85     13.96 o 
   1   1  20        3.97        4.09     16.59 o 
   2   1  20      668.29      543.11     39.07 o 
   3   1  20       57.39       64.60     16.31 o 
  -6   2  20      274.17      280.26     26.96 o 
  -5   2  20       93.22       94.27     16.88 o 
  -4   2  20       10.94       25.28     10.33 o 
  -3   2  20      989.88      965.56     48.81 o 
  -2   2  20       41.65        5.84     19.79 o 
  -1   2  20      109.70      108.65     20.18 o 
   0   2  20       38.08       45.26     14.12 o 
   1   2  20      221.79      246.58     30.31 o 
   2   2  20       15.28       30.67     14.80 o 
   3   2  20       21.19       13.41     18.65 o 
  -5   3  20        6.07        0.21     11.76 o 
  -4   3  20      320.76      240.52     30.43 o 
  -3   3  20       86.36       75.95     21.95 o 
  -2   3  20      509.42      556.93     44.48 o 
  -1   3  20      114.29       94.69     18.62 o 
   0   3  20        6.87        2.69     10.35 o 
   1   3  20        2.14        3.55     14.50 o 
   2   3  20      529.07      529.77     58.33 o 
  -4   4  20      415.23      426.19     48.16 o 
  -3   4  20      779.55      734.13     61.28 o 
  -2   4  20       79.52       44.09     14.27 o 
  -1   4  20      146.14      171.72     35.65 o 
   0   4  20      129.69      125.44     29.01 o 
   1   4  20      482.08      540.92     60.27 o 
  -5   0  21      737.93      705.22     75.01 o 
  -3   0  21        0.33       -8.15     12.88 o 
  -1   0  21      886.01      920.85     71.89 o 
   1   0  21       26.67       31.30     18.56 o 
  -5   1  21       33.58       46.86     23.62 o 
  -4   1  21      434.51      437.85     34.45 o 
  -3   1  21      288.13      266.70     26.94 o 
  -2   1  21       15.47        1.70     11.44 o 
  -1   1  21       29.61       36.26     10.36 o 
   0   1  21     1157.11     1181.01     58.08 o 
   1   1  21      141.03      144.08     21.87 o 
  -4   2  21       53.07       78.88     17.29 o 
  -3   2  21        9.01      -11.71     10.74 o 
  -2   2  21      448.85      489.89     41.79 o 
  -1   2  21      291.17      271.27     31.24 o 
   0   2  21        2.45      -17.17     11.45 o 
   1   2  21       21.99       24.04     11.28 o 
  -3   3  21      903.67      942.51     93.30 o 
  -2   3  21        9.06       15.70     15.14 o 
  -1   3  21       37.57       23.26     17.14 o 
                                                 
